# Supplementary material for: Modeling cross‐talk of RNA modification enzymes reveals tumor microenvironment‐associated clinical significance and immunotherapy prediction in hepatobiliary malignancy
Source: MedComm (2020). 2023 Apr 18;4(3):e256. doi: 10.1002/mco2.256 (PMC10113697; doi:10.1002/mco2.256)
Supplement: Supplementary file 2 — Supporting Information [file MCO2-4-e256-s001.xlsx]

## Sheet: Supplementary Table 1
Supplementary Table 1: Writers, Erasers and Readers of RNA Modification
Type	Writer	Eraser	Reader
m6A	METTL3	FTO	YTHDC1
m6A	METTL14	ALKBH5	YTHDC2
m6A	WTAP	ALKBH3	YTHDF1
m6A	RBM15		YTHDF2
m6A	RBM15B		YTHDF3
m6A	ZC3H13		IGF2BP1/2/3
m6A	KIAA1429		HNRNPA2B1
m6A			HNRNPC/G
m6A			eIF3
m1A	TRMT61A	ALKBH3
m1A	TRMT10C	ALKBH1
m1A	TRMT61B
m1A	TRMT6
APA	CPSF1
APA	CPSF2
APA	CPSF3
APA	CPSF4
APA	CSTF1
APA	CSTF2
APA	CSTF3
APA	CFI
APA	PCF11
APA	CLP1
APA	NUDT21
APA	PABPN1
A-I	ADAR
A-I	ADARB1
A-I	ADARB2

## Sheet: Supplementary Table 2
Supplementary Table 2:Clinical information of HBM cohorts from GEO/TCGA
Accession number	Platform	Tumor samples	Normal samples	Survival data	Stage	Gender	Types	PMID	Title
GSE76311	GPL17586	153	151	NA	NA	NA	Liver Tumor Tissue, Cholangiocarcinoma	200076311	Common Molecular Subtypes Among Asian Hepatocellular Carcinoma and Cholangiocarcinoma
GSE136247	GPL17586	39	30	NA	NA	M:26;F:13	liver	33747361	Global DNA hypermethylation pattern and unique gene expression signature in liver cancer from patients with Indigenous American ancestry
GSE112791	GPL570	183	15	NA	NA	NA	liver cancer	30598371	Comprehensive molecular and immunological characterization of hepatocellular carcinoma
GSE55092	GPL570	49	91	NA	NA	NA	liver tissue	25141867	Viral expression and molecular profiling in liver tissue versus microdissected hepatocytes in hepatitis B virus-associated hepatocellular carcinoma
GSE45436	GPL570	93	41	NA	NA	NA	liver cancer	24160375	Forfeited hepatogenesis program and increased embryonic stem cell traits in young hepatocellular carcinoma (HCC) comparing to elderly HCC
TCGA- LIHC/CHOL	Tumor samples(表达数据)	Normal samples (表达数据)	Survival data	Stage	Gender	Mutation	CNV	HCC	ICC	HCC+ICC
TCGA-HBM	407	59	424	stage I-IV：401	M:276;F:149	415	415	370	48	7

## Sheet: Supplementary Table 3
Supplementary Table 3: KEGG pathways of cluster 1 vs cluster 2 in TCGA-HBM cohorts
	logFC	AveExpr	t	P.Value	adj.P.Val	B	TCGA.2Y.A9GS.01A	TCGA.2Y.A9GT.01A	TCGA.2Y.A9GU.01A	TCGA.2Y.A9GV.01A	TCGA.2Y.A9GW.01A	TCGA.2Y.A9GX.01A	TCGA.2Y.A9GY.01A	TCGA.2Y.A9GZ.01A	TCGA.2Y.A9H0.01A	TCGA.2Y.A9H1.01A	TCGA.2Y.A9H2.01A	TCGA.2Y.A9H3.01A	TCGA.2Y.A9H4.01A	TCGA.2Y.A9H5.01A	TCGA.2Y.A9H6.01A	TCGA.2Y.A9H7.01A	TCGA.2Y.A9H8.01A	TCGA.2Y.A9H9.01A	TCGA.2Y.A9HA.01A	TCGA.2Y.A9HB.01A	TCGA.3K.AAZ8.01A	TCGA.3X.AAV9.01A	TCGA.3X.AAVA.01A	TCGA.3X.AAVB.01A	TCGA.3X.AAVC.01A	TCGA.3X.AAVE.01A	TCGA.4G.AAZO.01A	TCGA.4G.AAZT.01A	TCGA.4R.AA8I.01A	TCGA.5C.A9VG.01A	TCGA.5C.A9VH.01A	TCGA.5C.AAPD.01A	TCGA.5R.AA1C.01A	TCGA.5R.AA1D.01A	TCGA.5R.AAAM.01A	TCGA.BC.A10Q.01A	TCGA.BC.A10R.01A	TCGA.BC.A10S.01A	TCGA.BC.A10T.01A	TCGA.BC.A10U.01A	TCGA.BC.A10W.01A	TCGA.BC.A10X.01A	TCGA.BC.A10Y.01A
KEGG_ABC_TRANSPORTERS	-0.325061	0.0132804	-14.4903	1.07e-38	5.1e-38	77.0631	0.384997	0.473326	0.244268	0.3731	0.30045	0.293142	-0.137258	0.377659	0.134417	-0.0671732	-0.369456	-0.313542	-0.13408	-0.210675	-0.0499577	-0.00923899	-0.0634382	0.441718	-0.0351235	0.359688	0.178159	-0.440291	-0.469063	-0.444122	-0.300106	-0.306512	-0.437702	-0.479679	0.274921	-0.318126	-0.366059	-0.107519	0.0651407	-0.249992	0.303817	-0.345314	0.251032	-0.228188	0.0820117	0.177643	0.0569421	0.134099	0.0972186
KEGG_ACUTE_MYELOID_LEUKEMIA	0.165269	-0.0298746	8.20356	3.06e-15	6.25e-15	23.5113	0.304256	0.239791	-0.305373	0.352004	-0.058132	0.287191	0.0533334	-0.235812	-0.011531	-0.474022	0.144254	-0.181604	-0.270928	0.0642703	0.0628555	-0.000720698	-0.0940914	0.0243024	-0.2455	-0.115425	-0.0648618	0.396206	0.106814	0.284746	0.0349137	0.296401	0.0601947	-0.140107	-0.358155	-0.0853466	-0.234889	0.0495738	-0.296466	-0.0156653	0.138601	0.129711	0.00144961	0.00969203	-0.294422	0.147622	0.103034	0.150679	-0.0763357
KEGG_ADHERENS_JUNCTION	0.22357	-0.0272259	10.43	9.65e-23	2.43e-22	40.5848	0.210767	0.0300528	-0.0795028	0.00104707	-0.218521	0.305487	0.0830702	-0.155934	-0.287155	-0.557148	0.209544	-0.414053	-0.456743	0.096841	-0.0875642	-0.21082	-0.237837	-0.24444	-0.085745	-0.192394	-0.327203	0.348726	0.374223	0.361161	0.245326	0.379579	0.363109	-0.0257049	-0.349686	0.120886	0.0540978	-0.284375	-0.00106846	0.175848	0.287928	0.380337	0.215806	0.0475202	0.0673323	0.066345	0.235739	0.242578	-0.0628922
KEGG_ADIPOCYTOKINE_SIGNALING_PATHWAY	-0.198797	-0.0133861	-10.5108	4.92e-23	1.27e-22	41.2517	-0.156788	0.430587	0.0389838	0.337456	-0.0281041	0.202896	-0.369404	0.106923	-0.120264	-0.219156	-0.121189	-0.203667	-0.118214	0.0343436	0.200847	-0.26274	0.102735	0.383986	0.184744	0.320135	0.161077	-0.213184	-0.319168	-0.182524	-0.256808	-0.152343	-0.271113	-0.348976	0.0136067	0.205936	-0.296896	-0.189682	-0.0448233	-0.167746	0.381412	-0.267588	0.143957	0.172618	-0.216656	-0.00104432	0.0709291	0.223893	-0.0881497
KEGG_ALANINE_ASPARTATE_AND_GLUTAMATE_METABOLISM	-0.447041	0.0119785	-17.6739	2.39e-52	1.86e-51	108.333	-0.166467	0.268819	0.428625	0.250139	-0.0441655	0.233823	-0.343223	0.209407	0.24307	0.184095	-0.56904	0.0431316	0.103936	0.00869795	0.204582	0.102928	0.0754714	0.323859	0.0426253	0.351081	0.382568	-0.724788	-0.540286	-0.538894	-0.364748	-0.492459	-0.655159	-0.607395	0.165325	0.334267	0.172629	-0.251708	-0.0611781	0.282944	0.447763	-0.518338	0.229641	0.317478	0.413665	-0.0689729	-0.276076	0.485956	-0.0418519
KEGG_ALDOSTERONE_REGULATED_SODIUM_REABSORPTION	-0.116545	-0.00126081	-6.542	1.82e-10	3.04e-10	12.7129	-0.0672683	0.349449	0.134196	0.110764	0.311396	0.324386	-0.228595	0.023209	-0.0761713	-0.146236	-0.142577	-0.0117559	-0.247003	0.11004	0.210428	-0.157869	-0.17996	0.116142	-0.146678	0.0876787	0.0130289	0.377598	0.182975	0.163509	0.0996028	-0.0899447	0.057396	-0.155963	-0.182593	-0.197667	0.0468794	0.0150896	0.0214028	0.24804	0.26966	0.189323	0.369912	0.115217	0.0847128	0.079669	0.134734	0.296187	-0.252313
KEGG_ALLOGRAFT_REJECTION	-0.144232	-0.0154278	-3.14204	0.00179981	0.00224674	-2.76181	-0.0216129	0.693215	-0.502116	0.473817	0.667387	0.614875	0.495692	-0.602485	0.516494	0.60863	0.440657	0.532745	0.4038	-0.341253	0.254276	-0.105581	0.394641	0.0632349	-0.459216	0.553835	0.26448	0.515845	-0.369023	0.216447	0.250208	0.574004	0.135038	0.249864	0.282295	-0.682761	-0.454175	0.537536	0.376704	0.178257	0.453927	-0.168322	-0.504978	0.529772	-0.349373	-0.39239	-0.29874	0.20019	0.323029
KEGG_ALPHA_LINOLENIC_ACID_METABOLISM	-0.279708	0.0164586	-12.3087	7.76e-30	2.89e-29	56.7885	-0.120519	0.649908	0.590014	0.356449	0.563339	0.000220523	-0.215847	0.281232	-0.342821	0.297018	0.0571331	0.112899	-0.389411	0.373521	0.463089	-0.0235016	0.292133	0.344446	-0.259803	0.341384	0.00876457	-0.116743	-0.411764	-0.132543	-0.236402	-0.412522	-0.502566	-0.389262	0.0338272	-0.242755	0.181429	0.265143	-0.512173	0.197615	0.391843	-0.481211	0.208699	0.0478024	-0.0410933	0.0535339	-0.206346	0.15778	0.0899607
KEGG_ALZHEIMERS_DISEASE	-0.224717	-0.0258927	-8.91378	1.65e-17	3.61e-17	28.6643	-0.268892	-0.447695	0.411091	-0.478402	-0.170878	-0.442308	-0.0301806	-0.38954	-0.0283018	0.276198	-0.217945	0.4324	0.221361	-0.465146	0.0917753	0.0261794	-0.29381	0.285216	0.07972	0.32366	0.0320004	-0.411029	0.240192	-0.491692	0.0244596	-0.463648	-0.160779	0.177616	-0.286119	0.272039	-0.0325118	0.102607	0.226711	0.100396	-0.276025	0.399862	0.156631	0.141138	0.153138	-0.386626	-0.230036	-0.271469	-0.219509
KEGG_AMINO_SUGAR_AND_NUCLEOTIDE_SUGAR_METABOLISM	-0.126129	-0.0197889	-5.57462	4.51e-08	6.77e-08	7.33747	0.39677	-0.370484	0.121374	0.252491	0.0741547	-0.0237326	0.357947	-0.0941674	0.318451	0.094175	-0.396023	0.0331005	-0.252555	-0.256405	-0.230685	-0.0959131	-0.0554697	-0.171144	0.426815	-0.111607	0.175374	-0.370934	-0.376681	-0.178094	-0.166316	-0.35025	-0.34719	-0.343724	-0.0210581	0.128886	0.00090863	0.153902	0.238452	-0.254306	0.140408	-0.0671505	0.00380787	0.105204	-0.100794	0.110443	0.266602	0.110112	-0.157871
KEGG_AMINOACYL_TRNA_BIOSYNTHESIS	0.178226	-0.0431577	5.91152	7.15e-09	1.13e-08	9.12782	0.397355	-0.728439	-0.254856	-0.415407	-0.384385	-0.362755	0.419725	-0.448351	0.0813793	-0.21285	0.0289002	-0.214397	0.0197964	-0.326942	-0.376759	-0.109203	-0.140303	-0.413695	0.282917	0.19459	0.464462	-0.363228	0.273098	-0.353433	-0.0921595	0.192043	-0.154717	-0.0374119	0.175213	0.610751	-0.265305	-0.194342	0.498021	-0.43913	-0.426872	0.077024	-0.369656	-0.3648	0.194882	0.195873	0.421955	-0.481745	-0.265808
KEGG_AMYOTROPHIC_LATERAL_SCLEROSIS_ALS	-0.0839721	-0.00693891	-5.60207	3.9e-08	5.89e-08	7.47998	-0.0772781	0.00598961	-0.0998815	-0.0487221	0.146826	0.103408	-0.038288	-0.149096	-0.0322682	0.0905494	-0.05579	0.0157309	0.116439	-0.0718768	0.223008	-0.150177	-0.167512	-0.037363	-0.134715	-0.134984	0.138409	-0.0528411	-0.183161	-0.0221814	0.0331878	-0.0309729	0.137727	0.0452343	-0.105384	-0.0351945	0.0657933	0.0646601	-0.0719053	0.0307111	-0.0434256	0.0911666	0.0163518	0.348808	-0.157726	-0.0179042	-0.0527653	0.122317	-0.172104
KEGG_ANTIGEN_PROCESSING_AND_PRESENTATION	-0.0742442	-0.0122726	-2.31061	0.0213513	0.024977	-4.9875	0.0524088	0.41312	-0.34655	0.319351	0.396201	0.302059	0.447737	-0.56116	0.462467	0.382623	-0.0113776	0.362089	0.185841	-0.352319	-0.037765	-0.135352	0.247427	0.145217	-0.263846	0.287815	0.391002	0.187105	-0.171874	0.00213601	0.374759	0.397386	0.213187	0.195154	0.150343	-0.510998	-0.28863	0.522193	0.217071	-0.151019	0.268014	-0.0284326	-0.480803	0.163586	-0.209689	-0.366406	-0.0670286	-0.0383004	0.239527
KEGG_APOPTOSIS	0.104078	-0.0191397	4.9889	9e-07	1.3e-06	4.44183	0.174732	0.247077	-0.20517	0.247485	0.187465	0.395344	-0.0645498	-0.250221	-0.124026	-0.389367	0.205577	-0.138846	-0.0754151	0.112228	0.192525	-0.000772861	-0.183777	-0.146304	-0.338189	0.00597259	-0.0475138	0.320351	0.11634	0.285095	0.182867	0.331252	0.184395	-0.01815	-0.148263	-0.14432	-0.0130621	0.0151954	0.0358618	0.0980329	0.0720824	0.195338	0.0539294	0.109593	-0.197398	-0.00212996	0.129233	0.138793	-0.192659
KEGG_ARACHIDONIC_ACID_METABOLISM	-0.363758	0.0133047	-17.9614	1.33e-53	1.18e-52	111.212	-0.00541937	0.329567	0.0386972	0.156112	0.43734	0.251858	-0.158987	0.141654	-0.147451	0.388534	-0.126417	0.19666	-0.0180899	-0.00325008	0.315674	-0.109718	-0.163449	0.157768	-0.188146	0.130277	0.0411263	-0.247106	-0.407294	-0.276124	-0.284602	-0.286511	-0.394517	-0.23682	0.140177	-0.282057	0.0468197	0.242414	-0.126738	0.224641	0.486071	-0.259071	0.209076	0.33821	0.297382	-0.113787	-0.22511	0.448974	0.0870234
KEGG_ARGININE_AND_PROLINE_METABOLISM	-0.475091	0.00576831	-19.8582	6.19e-62	1.15e-60	130.307	-0.110373	0.0783139	0.371352	-0.117141	-0.0954139	0.108378	-0.307625	0.167275	0.0294544	0.340627	-0.584039	0.022696	0.183084	-0.163673	0.24156	0.0762044	0.073211	0.161925	0.141234	0.367063	0.476233	-0.612563	-0.543919	-0.603956	-0.369152	-0.596732	-0.535738	-0.439097	0.14078	0.333714	0.157124	-0.144142	-0.0413532	0.184774	0.387298	-0.444496	0.286046	0.456271	0.305434	-0.0821629	-0.347767	0.465439	-0.106882
KEGG_ARRHYTHMOGENIC_RIGHT_VENTRICULAR_CARDIOMYOPATHY_ARVC	0.0809626	-0.00403031	3.46416	0.000588074	0.000759596	-1.72539	0.103193	0.138711	-0.144223	-0.106352	0.181828	0.399621	-0.372438	-0.34978	-0.217678	-0.342312	0.0689786	-0.150468	-0.400459	0.288467	0.175237	-0.114239	-0.349602	-0.187902	0.035481	-0.237737	-0.31663	0.506638	0.154184	0.37186	0.192776	0.23563	0.214571	0.0708845	-0.280576	0.0309502	0.283147	-0.0268267	-0.0604369	0.333209	0.316896	0.171003	0.349955	-0.00394532	0.359459	-0.0920162	0.150606	0.322809	-0.25321
KEGG_ASCORBATE_AND_ALDARATE_METABOLISM	-0.586828	0.0499194	-16.4691	4.09e-47	2.31e-46	96.3413	0.515008	0.347308	0.378333	-0.0579599	0.432712	0.551561	0.112058	0.485314	0.273202	0.483751	-0.602	-0.518551	0.423801	-0.250008	0.0568338	-0.0746945	-0.439532	0.194646	0.592502	0.521418	0.605142	-0.800898	-0.759757	-0.721555	-0.602282	-0.458546	-0.599304	-0.639676	0.466718	-0.484862	0.356121	-0.472557	0.463835	-0.45996	0.574499	-0.641671	0.600795	0.277445	0.113225	-0.170936	0.245542	0.618562	-0.336366
KEGG_ASTHMA	-0.143808	0.00421032	-3.59571	0.000363031	0.00047552	-1.27474	0.139391	0.580849	-0.236944	0.407386	0.643044	0.557189	0.271211	-0.387292	0.0335837	0.541645	0.526373	0.59304	0.445171	-0.234321	0.534132	0.217067	0.231203	0.0282051	-0.342571	0.372372	0.16411	0.366204	-0.218466	0.177411	-0.0951817	0.384421	-0.196972	0.292597	0.364109	-0.38823	-0.418634	0.509031	0.127598	0.34735	0.521013	-0.225406	-0.20534	0.610011	0.0544557	-0.390744	-0.138049	0.29115	0.0858382
KEGG_AUTOIMMUNE_THYROID_DISEASE	-0.199726	0.016727	-5.27353	2.17e-07	3.21e-07	5.81398	-0.155109	0.593027	-0.322975	0.323783	0.582755	0.56478	0.417068	-0.502917	0.383079	0.603217	0.296261	0.444845	0.352043	-0.369891	0.129541	-0.132269	0.271032	0.210622	-0.408235	0.490914	0.321138	0.381716	-0.326326	0.191842	0.15305	0.416861	0.0441744	0.158515	0.338816	-0.607349	-0.297344	0.497177	0.343749	0.165813	0.389717	-0.195094	-0.322356	0.477459	-0.250059	-0.354018	-0.317195	0.239203	0.241993
KEGG_AXON_GUIDANCE	0.121457	-0.00997986	5.90229	7.53e-09	1.18e-08	9.07756	0.0508884	0.0981647	-0.124573	-0.0695398	0.265999	0.322538	-0.259883	-0.153325	-0.325154	-0.294063	0.165702	-0.140214	-0.312302	0.330877	0.17749	-0.243357	-0.154454	-0.229039	-0.0541001	-0.108754	-0.288113	0.4108	0.337725	0.337744	0.166062	0.216461	0.223989	0.0295396	-0.345753	-0.086769	0.270456	-0.00222087	-0.285775	0.239546	0.294462	0.312077	0.373571	0.123836	0.17077	-0.0728696	0.198268	0.26101	-0.254153
KEGG_B_CELL_RECEPTOR_SIGNALING_PATHWAY	0.129598	-0.0227061	5.02937	7.38e-07	1.07e-06	4.63282	0.101496	0.351155	-0.177904	0.436668	0.30546	0.443852	0.138778	-0.312692	-0.00782544	-0.379067	0.264583	0.00101322	-0.303159	0.154124	0.255422	-0.149354	-0.0758324	-0.280064	-0.248839	0.106088	-0.146349	0.462652	0.331431	0.259933	0.379677	0.418951	0.312932	0.0361015	-0.26337	-0.204088	-0.258315	0.200691	-0.286761	0.143723	0.391226	0.131917	-0.032419	0.286523	-0.0917952	-0.0740292	0.127689	0.373294	-0.147303
KEGG_BASAL_CELL_CARCINOMA	0.0730126	-0.00446594	3.56631	0.00040487	0.000526614	-1.37681	-0.28896	-0.0996879	0.0108323	-0.0727411	0.219956	0.250093	-0.254572	-0.129942	-0.313992	-0.210773	0.163586	-0.0343616	-0.366738	0.328145	0.379283	-0.0351757	0.155943	-0.295528	-0.137241	-0.0884007	-0.162009	0.48793	0.268287	0.30371	0.0723935	0.327925	0.0121123	0.04546	-0.334114	0.134434	0.281038	-0.139271	-0.338594	0.251858	0.224286	0.124599	0.282547	0.18135	-0.0906921	-0.190159	-0.227279	0.166787	-0.343876
KEGG_BASAL_TRANSCRIPTION_FACTORS	0.270963	-0.0302775	12.182	2.43e-29	8.53e-29	55.6546	0.121126	-0.366427	-0.0724106	-0.292586	-0.21893	-0.294798	0.369616	-0.338003	0.29081	-0.514988	0.013633	-0.370692	0.11702	-0.23837	-0.305156	-0.0405149	-0.114353	-0.368736	0.200243	0.0186268	0.0506247	0.196135	0.0843004	0.20649	0.10684	0.10857	0.255683	-0.172887	0.0509101	0.468605	-0.0948873	0.0359719	0.379052	-0.0409124	-0.461657	-0.0831008	-0.221356	-0.32918	-0.365806	0.181123	0.305795	-0.353146	0.201446
KEGG_BASE_EXCISION_REPAIR	0.280782	-0.0409517	9.93107	5.76e-21	1.41e-20	36.5346	0.477998	-0.500645	-0.341778	-0.448461	-0.434812	-0.527793	0.369759	-0.039072	0.435981	-0.469072	0.253358	-0.286099	0.265808	-0.431577	-0.316016	0.0555856	0.0577143	-0.174946	-0.103765	-0.201776	-0.26158	-0.213477	-0.0633455	-0.0860592	0.108447	0.164972	-0.154016	0.182247	-0.294354	0.0907671	-0.246222	0.403669	0.130801	-0.557809	-0.662303	-0.27496	-0.497872	-0.501354	-0.101192	-0.310148	0.163684	-0.593974	0.484423
KEGG_BETA_ALANINE_METABOLISM	-0.596474	0.0216374	-18.6614	1.13e-56	1.32e-55	118.244	0.52177	0.198894	0.429164	0.384099	-0.244671	-0.0293262	-0.386556	0.60425	0.0766658	0.296215	-0.608388	-0.381071	0.478809	-0.315694	-0.0602993	0.249119	0.160913	0.519197	0.323438	0.483527	0.44747	-0.684868	-0.729617	-0.689724	-0.493814	-0.698427	-0.746347	-0.615256	0.469549	-0.198653	-0.17675	-0.13163	0.342963	-0.118886	0.517474	-0.572942	0.430397	0.438197	0.415053	-0.309334	-0.0238819	0.648055	0.0428037
KEGG_BIOSYNTHESIS_OF_UNSATURATED_FATTY_ACIDS	-0.371128	0.00901316	-11.2629	8.17e-26	2.45e-25	47.5966	0.207093	0.304391	0.210038	0.251573	-0.16903	-0.270205	-0.342136	0.139927	0.112585	-0.119552	-0.503032	-0.4261	-0.0151329	0.260431	-0.431864	0.445427	0.450952	0.24397	0.318027	0.443831	0.431002	-0.692367	-0.591622	-0.702573	-0.563449	-0.610852	-0.665529	-0.651958	-0.124314	-0.0399345	-0.314075	-0.423205	0.148972	-0.538291	0.506211	-0.286151	-0.000700556	0.231851	0.427178	0.0348388	-0.222212	0.529738	-0.175517
KEGG_BLADDER_CANCER	0.210148	-0.0348161	10.8438	2.98e-24	8.15e-24	44.0311	0.0944752	-0.0730304	-0.321846	-0.323728	0.184452	0.32303	0.106429	-0.209458	-0.0202018	-0.227072	0.306542	-0.183568	-0.237737	0.166158	-0.132511	-0.07366	0.000574959	0.0358339	-0.28728	-0.278547	-0.140175	0.0973818	0.262528	0.178829	0.317333	0.34659	0.305218	0.0570217	-0.402196	-0.0463391	-0.0595647	0.0449233	-0.352543	-0.109434	-0.016145	0.369073	-0.0209006	0.175763	-0.0417503	-0.018355	0.268413	0.0693362	0.0378685
KEGG_BUTANOATE_METABOLISM	-0.586316	0.0306451	-18.7647	3.99e-57	4.95e-56	119.283	0.382256	0.0902022	0.429993	0.316089	-0.265875	0.0526027	-0.537353	0.443405	0.0305968	0.275829	-0.68997	-0.32123	0.31579	-0.0356754	0.0100364	0.147011	0.103476	0.329494	0.437715	0.636668	0.509094	-0.77817	-0.55693	-0.641489	-0.502218	-0.664917	-0.718682	-0.576469	0.397149	-0.196083	-0.161434	-0.283765	0.484832	-0.230913	0.503538	-0.4122	0.162031	0.440362	0.194633	-0.366889	-0.0286903	0.624617	0.0775403
KEGG_CALCIUM_SIGNALING_PATHWAY	-0.0892097	0.00912483	-4.95351	1.07e-06	1.53e-06	4.27589	-0.0619164	0.303371	0.27997	0.164054	0.328129	0.343095	-0.275123	-0.0520309	-0.106976	-0.194092	-0.15527	0.281173	-0.241908	0.276855	0.409635	-0.0396359	-0.0615431	0.00770796	-0.27595	0.11186	-0.271228	0.285849	0.0439052	0.114884	0.142156	-0.0334846	-0.0504976	-0.0326818	-0.0468413	0.101357	0.189077	0.0750687	-0.184699	0.358915	0.354164	0.0407556	0.31281	0.19542	0.317911	-0.165523	-0.0235026	0.389081	-0.202131
KEGG_CARDIAC_MUSCLE_CONTRACTION	-0.205787	0.0024422	-8.2194	2.73e-15	5.64e-15	23.6229	-0.427899	-0.353752	0.406852	-0.423108	0.196682	-0.16053	-0.169865	-0.442283	-0.0519772	0.371621	0.00522766	0.51124	0.168719	-0.224751	0.223459	-0.164508	-0.322786	0.124197	-0.100372	0.146389	-0.323241	-0.0779227	0.277464	-0.337516	0.144343	-0.321171	-0.0300444	0.352153	-0.395596	0.266615	0.0247437	0.203922	0.0177786	0.33078	-0.0568439	0.366226	0.301577	0.172866	0.246063	-0.40406	-0.130368	-0.039164	-0.30024
KEGG_CELL_ADHESION_MOLECULES_CAMS	-0.0891583	-0.000357835	-3.05645	0.00238662	0.00295941	-3.02102	-0.0177535	0.451396	-0.209952	0.304091	0.517333	0.471558	0.0915375	-0.412448	-0.0640174	0.271411	0.0307316	0.319136	0.0362915	0.219305	0.261222	-0.171634	0.035298	-0.0492224	-0.302945	0.224854	-0.0394346	0.424377	0.0846957	0.207818	0.128847	0.39122	0.175917	0.209446	-0.130186	-0.400938	0.0203609	0.345374	-0.134266	0.20691	0.458768	0.0665155	0.0741422	0.392452	0.0245115	-0.428507	0.0331022	0.461874	0.0544451
KEGG_CELL_CYCLE	0.40085	-0.0405312	17.1006	7.53e-50	5.19e-49	102.609	0.330682	-0.416122	-0.340112	-0.455985	-0.335928	-0.191465	0.348665	-0.29843	0.244803	-0.490839	0.212872	-0.451745	-0.00458004	-0.258598	-0.472414	-0.112935	-0.0576709	-0.193866	0.00617758	-0.420989	-0.384571	-0.0733148	0.241373	0.0680175	0.453653	0.308682	-0.122598	-0.298438	-0.308617	0.347532	-0.246181	0.156599	0.112851	-0.353159	-0.470679	0.206538	-0.434362	-0.412247	-0.0810351	-0.271774	0.495386	-0.341507	0.326778
KEGG_CHEMOKINE_SIGNALING_PATHWAY	0.0675369	-0.0182592	2.66474	0.00800966	0.00980129	-4.11961	0.052349	0.290879	-0.205387	0.233682	0.392189	0.397803	0.224319	-0.351551	0.101616	-0.222737	0.107822	0.161653	-0.233035	0.0706211	0.195479	-0.17015	0.105263	-0.244131	-0.308632	0.0481779	-0.0524205	0.427096	0.169369	0.225863	0.35226	0.422404	-0.0404367	-0.0639256	-0.270562	-0.227471	-0.235669	0.367409	-0.30042	0.193357	0.359938	-0.0802234	0.0610271	0.333828	-0.0670681	-0.321569	0.0727769	0.323174	-0.208856
KEGG_CHRONIC_MYELOID_LEUKEMIA	0.263918	-0.0306068	12.279	1.01e-29	3.63e-29	56.5227	0.116849	-0.0134957	-0.220495	0.0911099	-0.0176459	0.316944	-0.0207489	-0.215048	-0.185096	-0.534822	0.316147	-0.394935	-0.389968	0.129992	-0.0142697	0.0143748	-0.307736	-0.232281	-0.275388	-0.186909	-0.200392	0.383335	0.357955	0.316455	0.309566	0.413089	0.372586	-0.0403243	-0.388139	0.157115	-0.056124	-0.252818	-0.152429	0.00281404	0.0206193	0.387728	0.0322572	0.131926	-0.0834196	0.116414	0.222146	0.0329645	-0.197601
KEGG_CIRCADIAN_RHYTHM_MAMMAL	0.0344382	-0.0301065	0.991399	0.322077	0.338454	-7.14917	-0.135068	0.367452	0.347774	0.403906	-0.0523464	0.388749	-0.56967	0.392456	-0.14926	-0.647643	0.323619	-0.391509	-0.21085	0.530278	-0.0521235	-0.486397	0.131664	-0.14366	0.403749	0.00440928	-0.0589162	0.386635	0.188111	0.485661	-0.0507665	-0.0395703	0.360601	-0.133236	-0.540299	-0.251488	-0.25579	-0.448692	-0.254986	-0.212901	0.156317	0.328819	0.307531	0.215679	0.033913	0.525933	0.425033	0.364175	-0.173659
KEGG_CITRATE_CYCLE_TCA_CYCLE	-0.408739	-0.00642898	-11.9002	3.03e-28	1.01e-27	53.1509	0.322884	-0.274082	0.686793	-0.349821	-0.0774171	-0.0312946	-0.366272	0.0678942	0.109244	-0.159209	-0.462313	0.154189	0.0402055	-0.453159	-0.0630973	-0.192267	0.135751	0.513253	0.480084	0.742372	0.361213	-0.762857	-0.113701	-0.742087	-0.199075	-0.660509	-0.58487	-0.581905	0.0562861	0.568295	-0.338461	-0.356652	0.564379	0.155196	0.485433	0.500933	0.478198	-0.216631	0.435209	-0.359257	0.0689244	0.422164	0.0554492
KEGG_COLORECTAL_CANCER	0.222948	-0.0295429	10.8996	1.85e-24	5.22e-24	44.5015	0.280346	-0.0397274	-0.259852	0.128367	-0.124823	0.217824	0.0810466	-0.219414	-0.052019	-0.569612	0.0808581	-0.38811	-0.14526	0.161317	0.0789586	-0.121809	-0.239456	-0.224393	-0.0771845	-0.0610031	-0.0693606	0.396691	0.300514	0.268613	0.164068	0.263203	0.175786	-0.216015	-0.3562	0.148124	-0.012005	-0.1607	0.119089	0.0855226	0.0473364	0.37201	-0.0737007	-0.0124192	-0.0110767	-0.134408	0.241246	0.169685	-0.0415105
KEGG_COMPLEMENT_AND_COAGULATION_CASCADES	-0.682946	0.0227272	-23.2639	7.04e-77	1.31e-74	164.561	-0.20779	0.624736	0.309186	0.5858	0.525215	0.414117	-0.388999	0.325705	-0.170864	0.525376	-0.641268	0.301782	0.166292	0.0520254	0.458023	0.129727	-0.165055	0.581155	-0.360601	0.553694	0.49403	-0.552412	-0.693143	-0.589748	-0.766412	-0.717577	-0.723114	-0.629324	0.194945	-0.407595	-0.167949	-0.246202	0.183636	0.251962	0.662539	-0.661166	0.383469	0.622588	0.272123	0.0781104	-0.0448088	0.704391	0.0118729
KEGG_CYSTEINE_AND_METHIONINE_METABOLISM	-0.211008	-0.0224855	-9.36097	5.33e-19	1.22e-18	32.0566	0.164499	0.166281	0.19223	-0.141029	-0.224588	0.0855697	0.0458592	0.295846	0.212847	-0.119053	-0.23428	-0.388963	0.159454	-0.383058	-0.105122	0.0190219	-0.0529559	0.252178	0.0763806	0.0520781	0.0342067	-0.568274	-0.447903	-0.475159	-0.376098	-0.295764	-0.282928	-0.590439	0.149802	0.324863	-0.306881	-0.167374	-0.152257	0.174612	0.275551	-0.315685	0.250942	0.0233343	0.278858	-0.0670067	-0.268648	0.274789	0.0616071
KEGG_CYTOKINE_CYTOKINE_RECEPTOR_INTERACTION	-0.057241	0.00445875	-2.11436	0.0350886	0.0400398	-5.4166	-0.210062	0.403651	-0.23611	0.245623	0.458604	0.46227	0.15791	-0.209751	0.000116798	0.185444	0.15326	0.307512	-0.122345	0.210681	0.313726	-0.0231405	0.117743	-0.194968	-0.318592	0.0360049	-0.0424237	0.360337	0.0188011	0.176717	0.126606	0.389709	-0.0785413	-0.0167394	-0.216286	-0.360222	-0.206607	0.310293	-0.329044	0.282798	0.376597	-0.116932	0.0101163	0.417912	-0.0143641	-0.304674	-0.0952496	0.392992	-0.187246
KEGG_CYTOSOLIC_DNA_SENSING_PATHWAY	0.0913341	0.00522016	4.03218	6.59e-05	8.95e-05	0.332754	0.117887	0.0879863	-0.452614	0.0712645	0.232965	0.299961	0.374565	-0.350338	-0.0271664	0.119361	0.31534	-0.0111526	0.0178971	-0.198683	-0.302382	-0.232161	-0.0189404	0.203641	-0.155636	0.228531	0.0247229	0.295433	0.121888	0.0650272	0.110495	0.319101	0.166699	0.230504	-0.146626	-0.253569	-0.0384427	0.422661	-0.0631728	-0.27933	-0.0587339	-0.301544	-0.173702	0.092265	-0.230513	-0.167539	0.143769	-0.0218153	-0.0367184
KEGG_DILATED_CARDIOMYOPATHY	0.0359935	0.00488401	1.38328	0.167333	0.180953	-6.68544	-0.106168	0.245094	-0.0178232	-0.0669506	0.394859	0.48903	-0.379338	-0.381642	-0.252624	-0.240153	0.14367	0.207097	-0.371858	0.34753	0.335476	-0.143243	-0.283719	-0.202637	-0.223147	-0.165173	-0.339014	0.529224	0.247523	0.365323	0.178945	0.301989	0.210144	0.182296	-0.283284	0.136668	0.346984	0.157648	-0.234722	0.418424	0.402311	0.183507	0.40697	0.094532	0.364879	-0.19213	0.0663709	0.323905	-0.321129
KEGG_DNA_REPLICATION	0.404451	-0.0370598	10.7359	7.43e-24	2e-23	43.1254	0.497765	-0.570827	-0.417775	-0.61952	-0.605394	-0.590625	0.533422	-0.28205	0.613798	-0.555743	0.190644	-0.245508	0.439544	-0.517367	-0.582428	0.253133	0.387613	-0.14237	-0.174769	-0.563731	-0.298052	-0.413461	0.173898	-0.231278	0.277274	0.0868112	-0.270957	-0.0498386	-0.442511	0.343626	-0.36281	0.576962	0.0880307	-0.638997	-0.73865	-0.377354	-0.689915	-0.645304	0.133464	-0.431536	0.537101	-0.581905	0.552972
KEGG_DORSO_VENTRAL_AXIS_FORMATION	0.171165	-0.0074666	6.04564	3.36e-09	5.48e-09	9.86522	-0.106145	0.420539	0.240467	0.343682	0.0927027	0.414637	-0.192796	0.151571	0.0811135	-0.581532	0.326748	-0.333146	-0.424226	0.477438	-0.0920011	-0.453872	-0.255693	-0.0779673	-0.34109	-0.0472214	-0.363908	0.410805	0.239571	0.473643	0.504925	0.298874	0.408637	-0.0895638	-0.323935	-0.014072	0.435197	-0.11913	-0.388042	0.423854	0.284451	0.48128	0.278464	-0.146879	-0.153412	-0.136351	0.476701	0.249946	0.0306841
KEGG_DRUG_METABOLISM_CYTOCHROME_P450	-0.649251	0.0304084	-22.7388	1.38e-74	1.28e-72	159.309	0.0714017	0.446629	0.444212	0.00601785	0.207135	0.304986	-0.366195	0.417859	-0.0414846	0.561443	-0.473712	0.0115777	0.359962	-0.232744	0.308432	-0.181948	-0.297336	0.422802	0.356905	0.449787	0.412487	-0.697469	-0.689844	-0.663199	-0.559398	-0.622502	-0.610572	-0.558182	0.443976	-0.569206	0.046296	-0.25051	0.474589	-0.344335	0.605649	-0.552713	0.366002	0.39523	0.236146	0.004741	-0.266988	0.61513	-0.0400178
KEGG_DRUG_METABOLISM_OTHER_ENZYMES	-0.506236	0.014276	-18.5322	4.19e-56	4.58e-55	116.943	0.32987	0.335919	0.180389	0.069896	0.332581	0.272377	-0.174949	0.480085	0.219266	0.419297	-0.48263	-0.338376	0.330182	-0.342077	-0.0838375	-0.216375	-0.262798	0.435216	0.329839	0.463136	0.355502	-0.725843	-0.671068	-0.611852	-0.557325	-0.561601	-0.596776	-0.509034	0.0867287	-0.42735	-0.0272569	-0.0279001	0.187086	-0.395577	0.457167	-0.538375	0.350049	0.38242	0.231444	-0.0346656	-0.0735602	0.371869	0.0431513
KEGG_ECM_RECEPTOR_INTERACTION	-0.0374768	-0.00208339	-1.30964	0.191052	0.204227	-6.78417	0.0419326	0.250028	-0.20618	-0.127902	0.377172	0.530047	-0.432384	-0.222341	-0.359166	-0.347711	-0.0425694	-0.104505	-0.320288	0.316864	0.340845	-0.306133	-0.284533	-0.0092084	-0.0874542	0.0692543	-0.341029	0.410262	0.26693	0.365821	0.0220956	0.0980962	-0.0695246	-0.0330804	-0.201449	0.111728	0.387529	0.0777826	-0.366663	0.473734	0.503033	0.294389	0.439863	0.325967	0.450627	-0.423842	0.179311	0.475031	-0.227127
KEGG_ENDOCYTOSIS	0.201724	-0.0315149	12.6621	3.12e-31	1.18e-30	59.9814	0.0574173	-0.14743	-0.173472	-0.0384721	0.0448071	0.137736	0.131778	-0.311479	0.0288343	-0.203412	0.168524	-0.110695	-0.338546	0.0801593	-0.00911621	-0.214637	-0.163942	-0.194047	0.00187963	-0.186113	-0.00569726	0.403263	0.286134	0.36908	0.238361	0.406864	0.244062	0.0900728	-0.319992	-0.09789	0.145447	-0.00466635	-0.121344	-0.0593751	0.00758783	0.377826	-0.0355253	0.00243461	-0.0506201	-0.0405277	0.125706	-0.145297	-0.143312
KEGG_ENDOMETRIAL_CANCER	0.161779	-0.0242352	7.39928	7.85e-13	1.52e-12	18.0518	0.321084	0.0975942	-0.061494	0.151255	-0.244379	0.192917	-0.120122	0.0278433	-0.030047	-0.604943	-0.0350302	-0.436803	-0.336668	0.116541	0.101354	0.0141679	-0.0675972	-0.0672896	-0.135824	0.091412	-0.0349866	0.391306	0.269742	0.277582	0.119365	0.280281	0.180182	-0.191997	-0.162987	0.0216584	0.0308175	-0.116307	0.0223876	0.0572844	0.10818	0.260687	0.0962531	-0.0122411	-0.0841216	0.216747	0.0406554	0.0378378	0.0095407
KEGG_EPITHELIAL_CELL_SIGNALING_IN_HELICOBACTER_PYLORI_INFECTION	0.161059	-0.0247394	7.82428	4.4e-14	8.9e-14	20.8849	0.0195465	-0.270944	-0.351218	-0.105359	0.426347	0.236343	-0.123287	-0.369842	-0.0219864	-0.310549	0.383807	-0.295742	-0.343301	0.0559558	-0.0801587	-0.369348	-0.248488	-0.216796	0.0971951	-0.215426	-0.165386	0.372311	0.318332	0.265321	0.348698	0.410158	0.273136	0.0652199	-0.385451	-0.0794911	0.0795066	0.0511114	-0.107541	0.0441013	0.0670895	0.267072	0.111399	0.146135	-0.301869	0.125177	0.229944	-0.0197353	-0.36548
KEGG_ERBB_SIGNALING_PATHWAY	0.214264	-0.0203738	11.5152	9.08e-27	2.81e-26	49.7766	-0.0542133	-0.0664367	-0.0786309	0.0509569	-0.199974	0.240209	-0.0474935	0.0143158	-0.0162192	-0.421889	0.28753	-0.334841	-0.291511	0.130653	-0.0608996	-0.138155	-0.22247	-0.170191	-0.277453	-0.0420194	-0.224248	0.391962	0.369606	0.299283	0.394825	0.362443	0.355545	-0.036159	-0.212643	0.0216383	-0.0400063	-0.131569	-0.160983	0.0324202	0.0200441	0.354544	0.0254528	-0.0178908	0.089448	0.121733	0.310897	0.120821	-0.0678339
KEGG_ETHER_LIPID_METABOLISM	-0.0558757	-0.00783367	-3.18799	0.00154274	0.00196541	-2.61982	-0.185812	0.209683	0.347952	0.0609302	0.397987	0.104793	-0.0864448	-0.0552766	-0.206861	-0.0373787	0.0354576	0.21097	-0.309281	0.264586	0.344603	-0.0977377	0.00490084	0.0125175	-0.134842	0.181125	-0.106628	0.107362	0.0792962	-0.00370656	-0.035615	-0.247076	-0.027237	-0.168642	-0.143636	-0.116073	0.10968	0.0645861	-0.246258	0.329557	0.260887	0.0573127	0.275886	0.0308795	-0.235115	0.0130743	0.122023	0.217777	-0.116592
KEGG_FATTY_ACID_METABOLISM	-0.674083	0.0273394	-19.2014	4.81e-59	6.88e-58	123.682	0.360613	0.461148	0.60042	0.304735	-0.360463	0.087408	-0.585687	0.478266	-0.409495	0.398577	-0.649896	-0.212696	0.288865	0.0881461	0.342443	0.197783	0.160186	0.466409	0.464613	0.636209	0.584517	-0.814179	-0.750665	-0.808671	-0.723152	-0.797803	-0.742605	-0.585307	0.367086	-0.0798531	-0.130775	-0.322403	0.414693	-0.218577	0.568537	-0.585179	0.420639	0.585944	-0.00975255	-0.398194	-0.38388	0.701203	-0.0116026
KEGG_FC_EPSILON_RI_SIGNALING_PATHWAY	0.0842037	-0.0175519	4.37384	1.55e-05	2.14e-05	1.70933	0.0873181	0.300007	0.0838229	0.316468	0.339093	0.318449	0.0805296	0.00881744	0.0451945	-0.271628	0.240749	0.0309306	-0.272771	0.24869	0.324695	-0.209821	0.0832635	-0.249041	-0.291386	0.0225756	-0.103937	0.321968	0.131998	0.146418	0.108591	0.21019	0.146148	-0.115132	-0.120545	-0.0657189	-0.090762	0.130698	-0.259825	0.127955	0.240963	0.0874213	-0.0355846	0.158748	-0.101017	-0.00388186	0.0469773	0.137805	-0.157904
KEGG_FC_GAMMA_R_MEDIATED_PHAGOCYTOSIS	0.247559	-0.0236388	10.573	2.92e-23	7.66e-23	41.7675	0.127892	0.137566	-0.251956	0.083979	0.397655	0.394485	0.349336	-0.394337	-0.0111303	-0.398686	0.293427	-0.0759953	-0.313268	0.139928	0.157716	-0.169593	-0.130489	-0.29388	-0.317278	-0.00485688	-0.295247	0.421074	0.325202	0.392695	0.380029	0.400259	0.265531	-0.0290235	-0.411164	-0.0303194	-0.0271831	0.206736	-0.224659	0.231216	0.26331	0.265963	0.201555	0.191646	-0.136099	-0.0942689	0.152312	0.0569213	-0.20111
KEGG_FOCAL_ADHESION	0.0974236	-0.0142846	3.98136	8.11e-05	0.000109287	0.136798	0.124687	0.073947	-0.17694	0.0458986	0.23458	0.433948	-0.292676	-0.225897	-0.281833	-0.413462	0.127861	-0.199497	-0.339053	0.279515	0.200412	-0.282364	-0.289532	-0.187485	-0.0834637	-0.059071	-0.297254	0.467866	0.35312	0.388696	0.246162	0.310238	0.215637	0.0168972	-0.265285	0.0919801	0.237208	-0.0307647	-0.220682	0.325791	0.385462	0.379403	0.358853	0.267779	0.309223	-0.161457	0.196746	0.365136	-0.229298
KEGG_FOLATE_BIOSYNTHESIS	-0.553571	0.0293512	-19.4555	3.67e-60	5.68e-59	126.245	-0.313168	0.48529	-0.253542	0.303694	0.159976	-0.317605	-0.461796	0.115037	-0.092469	0.464691	-0.584634	-0.112748	0.52596	-0.314219	0.000186754	-0.375091	0.0619837	0.631041	-0.168828	0.0594197	0.402274	-0.372093	-0.596974	-0.624002	-0.346664	-0.681092	-0.648356	-0.44305	0.276183	0.122003	-0.28503	-0.0204051	0.181383	0.463758	0.501831	-0.451341	0.133028	0.483312	0.144128	-0.320785	-0.0532442	0.446493	0.137102
KEGG_FRUCTOSE_AND_MANNOSE_METABOLISM	-0.141155	-0.0336679	-7.23603	2.3e-12	4.28e-12	16.9957	0.249697	-0.183209	-0.0297611	0.159981	0.0846474	-0.105525	0.195153	-0.0235721	0.294516	-0.00867627	-0.176906	-0.00112162	-0.193183	-0.193114	-0.153342	-0.315931	0.00677636	0.0354059	0.154468	-0.0756819	0.00455623	-0.426051	-0.161922	-0.187484	-0.199897	-0.332349	-0.153034	-0.106984	-0.0273858	-0.0620884	-0.220263	0.266843	0.0220806	-0.113791	0.295437	-0.0406963	0.0328036	0.195166	-0.22115	0.183644	0.178668	0.0716653	0.00347286
KEGG_GALACTOSE_METABOLISM	-0.216437	-0.00154122	-9.89132	7.95e-21	1.89e-20	36.217	0.321796	0.0670759	0.345582	0.186749	0.103426	0.00751022	0.335721	0.241071	0.30521	-0.109646	-0.384755	0.203298	0.00170665	-0.389214	-0.0334854	-0.2242	0.174594	0.13774	0.162439	0.291738	0.0149679	-0.472081	-0.330069	-0.17062	-0.238373	-0.342188	-0.334821	-0.416506	-0.105126	0.0290044	-0.339695	0.184999	0.0479948	-0.296691	0.419111	0.165086	0.000522575	0.0527015	-0.0616328	0.0389913	0.0898755	0.320077	-0.0897341
KEGG_GAP_JUNCTION	0.141438	-0.00781056	6.93671	1.58e-11	2.79e-11	15.1068	0.088518	0.1076	-0.0561041	0.0143672	0.0519575	0.30201	-9.68e-05	-0.129481	-0.090203	-0.454295	0.0628313	-0.000171729	-0.42898	0.257799	0.192065	-0.0836515	-0.202776	-0.235295	-0.195759	-0.168572	-0.274777	0.401494	0.237912	0.340936	0.13865	0.249881	0.369758	0.0716377	-0.285408	0.0605485	0.211435	-0.0107988	-0.10747	0.221658	0.176006	0.253124	0.327972	0.00818515	0.178491	0.0165249	0.207225	0.246019	-0.040514
KEGG_GLIOMA	0.129683	-0.0221621	7.2896	1.62e-12	3.04e-12	17.3403	0.0495018	0.164303	0.170641	0.138865	0.0546162	0.30597	-0.145708	-0.0544769	-0.0187256	-0.45632	0.142204	-0.0964476	-0.227431	0.0541279	0.116919	-0.00191261	0.0449548	-0.171596	-0.13626	-0.0779175	-0.144246	0.357895	0.196064	0.0706784	0.240167	0.227372	0.182153	-0.181343	-0.370244	0.0499878	-0.0134991	-0.07494	-0.0235414	0.0631426	0.0484355	0.288988	-0.0066984	0.0778378	0.15524	0.213988	0.10345	0.0907159	-0.0436707
KEGG_GLUTATHIONE_METABOLISM	-0.302234	-0.00790607	-13.0495	8.79e-33	3.55e-32	63.5258	0.238021	-0.137809	-0.0169788	-0.282306	-0.0886738	-0.144243	0.30551	-0.115557	0.19676	0.405131	-0.285833	0.137937	0.301999	-0.521289	-0.145332	-0.15878	-0.117386	0.122174	0.109766	-0.00384171	0.114243	-0.481208	-0.517146	-0.479234	-0.0257062	-0.475852	-0.384187	-0.253923	0.0511721	-0.28803	-0.0653306	0.110125	0.34226	-0.166191	0.258053	-0.207077	0.129324	0.0460645	0.01075	-0.199224	0.164037	0.180497	-0.065261
KEGG_GLYCEROLIPID_METABOLISM	-0.244939	0.00345683	-14.2842	7.73e-38	3.42e-37	75.0957	-0.0239225	0.33518	0.104051	0.242192	0.136336	0.0851055	-0.363094	0.293727	-0.000103881	0.0484584	-0.204894	-0.0403058	0.169584	-0.10587	0.162362	-0.0663582	0.180224	0.102779	0.362349	0.166879	0.0911774	-0.353788	-0.330817	-0.244586	-0.0449688	-0.318109	-0.34803	-0.291476	0.0769883	0.098843	-0.0536206	-0.180998	-0.175356	0.0117701	0.334992	-0.363168	0.194956	0.236379	-0.0147616	-0.198917	0.169731	0.192892	-0.282154
KEGG_GLYCEROPHOSPHOLIPID_METABOLISM	-0.0256111	-0.0222266	-1.91302	0.0564436	0.063244	-5.81812	-0.110655	0.159439	0.0772895	-0.0934256	0.278034	-0.123818	-0.0951304	0.000215284	-0.15139	0.0995969	0.124569	0.161873	-0.233237	0.111256	0.0743755	-0.138419	0.149549	-0.114111	-0.051444	-0.0545399	-0.00468487	-0.0243264	-0.0716214	-0.03638	0.0685208	-0.161875	-0.159045	-0.0823923	-0.164053	0.0153035	0.220209	-0.046178	-0.248288	0.024751	0.0770782	-0.174152	0.135831	0.0366844	-0.243408	-0.0504805	-0.0291982	-0.0882074	-0.324899
KEGG_GLYCINE_SERINE_AND_THREONINE_METABOLISM	-0.625176	0.0310162	-18.0748	4.23e-54	4.14e-53	112.349	0.193636	0.581156	0.30235	0.452555	-0.0892066	0.0937202	-0.574824	0.634367	0.390973	0.54895	-0.505621	-0.236664	0.669163	-0.321239	0.248289	0.286342	0.387888	0.620243	0.238492	0.320638	0.51137	-0.838797	-0.661974	-0.811339	-0.65737	-0.749303	-0.772815	-0.700678	0.50582	-0.0491555	-0.479478	0.0185338	0.0144622	-0.30859	0.509701	-0.592301	0.147358	0.434902	0.492956	-0.103154	-0.106329	0.595934	0.440953
KEGG_GLYCOLYSIS_GLUCONEOGENESIS	-0.380839	0.00267523	-17.3255	7.91e-51	5.78e-50	104.851	0.225009	0.0351592	0.375324	0.0282629	-0.130687	0.132848	-0.184256	0.148563	0.127307	0.126508	-0.364958	-0.0935211	0.0261243	-0.112958	-0.192715	-0.17276	-0.0682693	0.280514	0.37154	0.307981	0.206364	-0.567245	-0.384128	-0.480764	-0.401042	-0.551731	-0.459382	-0.473389	0.18399	-0.0604438	-0.309022	-0.144862	0.018897	0.0482018	0.476067	-0.0540952	0.117367	0.252327	0.0386198	-0.162778	-0.101127	0.547521	-0.0430662
KEGG_GLYCOSAMINOGLYCAN_BIOSYNTHESIS_CHONDROITIN_SULFATE	0.103316	-0.0249317	3.77088	0.000186651	0.000249763	-0.650192	0.0351898	-0.206441	-0.241074	0.0912584	0.230665	0.192535	-0.0925563	-0.17592	-0.386154	-0.0312816	0.0502525	0.422176	-0.0147446	0.370305	0.384243	-0.00310602	-0.132554	-0.265408	-0.13282	-0.410126	-0.173795	0.539579	0.337429	0.358135	-0.244685	0.342648	-0.112201	0.185013	-0.258219	0.18892	0.356805	0.17826	-0.38643	0.232166	0.349807	0.327561	0.437752	0.318435	0.0131145	-0.249159	-0.146196	0.116353	-0.328878
KEGG_GLYCOSAMINOGLYCAN_BIOSYNTHESIS_HEPARAN_SULFATE	0.0752847	-0.00350908	3.60392	0.000352081	0.000464447	-1.24606	-0.205263	-0.108344	0.255862	0.0411181	0.108667	0.0754648	0.0744952	0.174721	-0.152537	-0.0821475	-0.105159	0.420527	-0.382563	0.229344	0.170178	0.382538	0.261616	-0.375467	0.440393	-0.245172	0.0354844	0.382111	0.124458	0.276473	-0.25044	-0.0125649	-0.0885213	-0.109059	-0.187475	0.141208	0.218282	-0.273059	-0.34526	-0.101432	-0.0578286	0.161326	-0.0165903	0.0705516	-0.300364	-0.074889	0.0345417	-0.0725757	-0.415795
KEGG_GLYCOSAMINOGLYCAN_BIOSYNTHESIS_KERATAN_SULFATE	0.131591	-0.0177433	5.77794	1.5e-08	2.29e-08	8.40726	-0.242386	-0.344301	-0.348191	-0.20783	-0.0285345	0.187161	0.19386	-0.0299135	-0.138639	-0.361406	0.243783	0.0478229	-0.192844	0.0346573	-0.0523309	0.125167	0.0956158	-0.168317	-0.355944	-0.0768044	-0.132309	0.464831	-0.0330086	0.345372	0.270106	-0.245484	0.0405635	0.0299496	-0.200946	-0.090667	-0.123284	0.0454865	-0.393103	-0.0801463	0.0675847	0.0430267	-0.144078	0.278541	0.0901692	-0.348785	0.57014	-0.0110485	0.0913251
KEGG_GLYCOSAMINOGLYCAN_DEGRADATION	-0.09838	-0.00970098	-3.76687	0.000189565	0.000251851	-0.664773	0.0795471	-0.419916	-0.110466	-0.160286	-0.109053	0.156758	-0.0707694	-0.236976	-0.0531663	-0.0497542	-0.292838	-0.0835475	-0.17578	-0.34734	-0.150864	-0.230754	0.12159	-0.092094	0.189665	0.24103	0.145094	-0.142855	-0.298268	-0.0688157	-0.362469	-0.159129	-0.36091	-0.325279	-0.179795	-0.0342319	-0.0664589	-0.416988	-0.0241906	-0.205773	0.343454	0.330853	-0.114956	0.115704	-0.376147	0.264306	-0.412608	0.303187	-0.498918
KEGG_GLYCOSPHINGOLIPID_BIOSYNTHESIS_GANGLIO_SERIES	-0.145045	-0.0120263	-5.22209	2.82e-07	4.13e-07	5.56105	-0.0497763	-0.0525145	0.0964093	0.32021	0.381229	0.356999	0.413278	-0.299494	-0.0554998	0.237723	-0.426875	0.198118	-0.14833	-0.50928	0.420241	0.0949471	-0.0233061	-0.0230953	-0.0382917	-0.0306733	0.191317	0.433601	-0.223594	0.341104	-0.0287781	-0.219483	-0.319495	-0.380667	0.449927	-0.0991013	-0.364743	-0.0023659	0.103785	-0.102048	0.195058	-0.116814	0.0368772	0.0263365	-0.288392	0.189976	0.0109719	-0.354672	-0.273788
KEGG_GLYCOSPHINGOLIPID_BIOSYNTHESIS_GLOBO_SERIES	-0.00723423	-0.00379469	-0.263994	0.791917	0.8049	-7.60525	0.149954	-0.0672027	-0.297433	-0.238957	0.514951	0.277266	0.286339	-0.231523	-0.160045	0.186512	0.0342573	0.343611	-0.292595	-0.087866	-0.281682	-0.43258	0.0333706	-0.202799	0.341095	-0.108268	-0.337299	0.460914	-0.229467	0.50811	0.579996	-0.0303424	-0.277431	-0.076563	-0.166827	-0.325854	-0.164993	0.258495	-0.118301	-0.0287283	0.301707	0.0230751	-0.312044	0.301912	-0.25514	0.441632	0.358527	-0.390728	-0.211003
KEGG_GLYCOSPHINGOLIPID_BIOSYNTHESIS_LACTO_AND_NEOLACTO_SERIES	0.00143917	0.00265179	0.0674326	0.94627	0.94627	-7.63783	-0.368172	-0.158325	-0.201236	0.0187819	0.146178	-0.147197	0.00263421	-0.186048	0.164594	0.148618	0.0655491	-0.0927085	-0.167416	0.209348	-0.0330557	-0.0871373	-0.289159	-0.39495	-0.321922	-0.300974	-0.136319	0.274642	-0.121086	0.355101	0.225841	-0.00904046	0.152664	0.338005	-0.118012	-0.435326	-0.0724496	0.0842475	-0.340534	-0.324328	-0.115957	-0.0793149	0.123079	0.330757	-0.331119	-0.164971	0.202405	0.164262	-0.298165
KEGG_GLYCOSYLPHOSPHATIDYLINOSITOL_GPI_ANCHOR_BIOSYNTHESIS	0.174795	-0.0438465	6.70613	6.66e-11	1.15e-10	13.6947	0.0498039	-0.414082	-0.290837	-0.317399	-0.505627	-0.557812	0.404693	0.0597606	0.0598086	-0.404426	0.100803	-0.467485	-0.151603	-0.352148	-0.396625	-0.132196	0.169283	-0.23385	-0.0432681	-0.298128	0.31035	-0.291413	0.101161	-0.167604	0.13574	-0.162693	0.133749	-0.160934	0.0958599	-0.0125725	-0.00870637	0.11178	0.281932	-0.355475	-0.287585	0.421505	0.0841626	-0.519222	0.231962	-0.250438	0.179804	-0.477696	0.375594
KEGG_GLYOXYLATE_AND_DICARBOXYLATE_METABOLISM	-0.426374	-0.0139542	-15.8141	2.68e-44	1.42e-43	89.8915	0.109374	0.111488	0.509089	-0.159942	-0.0467744	-0.300173	-0.00719471	0.211876	0.0745974	0.0380422	-0.29399	0.142423	0.212428	-0.62083	-0.0885487	-0.198711	-0.14388	0.391174	0.344982	0.532713	0.437027	-0.670062	-0.396368	-0.631531	-0.498561	-0.42481	-0.626372	-0.566538	9.6e-05	0.359299	-0.520613	0.173429	0.120185	-0.0382878	0.4326	-0.126024	0.309924	0.399663	0.339359	-0.216257	0.0832014	0.257076	0.143387
KEGG_GNRH_SIGNALING_PATHWAY	0.153374	-0.0164992	8.72882	6.61e-17	1.43e-16	27.2939	-0.0911697	0.182735	0.2339	0.110518	0.137481	0.300893	-0.153037	-0.000803034	-0.188902	-0.395703	0.159833	0.00610831	-0.372864	0.328171	0.263983	-0.141944	-0.0630619	-0.217497	-0.307027	-0.0939238	-0.218048	0.320537	0.188522	0.19151	0.252	0.133673	0.298233	-0.0132107	-0.301704	0.108152	0.292406	0.0622044	-0.337152	0.179158	0.124789	0.217557	0.267353	0.0196141	0.00296309	-0.0687611	0.196654	0.147868	-0.150466
KEGG_GRAFT_VERSUS_HOST_DISEASE	-0.148161	-0.0141647	-3.26262	0.00119652	0.00153484	-2.38508	-0.14739	0.687893	-0.512885	0.413426	0.590356	0.597138	0.484491	-0.559944	0.520525	0.600021	0.281744	0.626281	0.387106	-0.464968	0.292571	-0.331367	0.393794	0.207787	-0.482257	0.494436	0.315062	0.532449	-0.338819	0.213279	0.500182	0.608975	0.31922	0.38438	0.339377	-0.682904	-0.477554	0.591474	0.411484	0.166892	0.50306	0.055793	-0.508945	0.611683	-0.194043	-0.408775	-0.381108	0.4014	0.329595
KEGG_HEDGEHOG_SIGNALING_PATHWAY	0.0682093	-0.00179389	3.16448	0.00166972	0.00210992	-2.69273	-0.332533	0.222466	0.240777	-0.0495957	0.285305	0.261698	-0.357297	0.0464301	-0.35754	-0.207544	0.239895	0.110072	-0.251328	0.345186	0.414126	-0.0944399	0.123244	-0.277071	-0.338724	-0.106502	-0.109121	0.43141	0.238787	0.372322	0.193014	0.363194	0.0907429	0.240121	-0.275071	0.143606	0.0161628	-0.200787	-0.412333	0.307703	0.256284	0.147745	0.292609	0.0264152	-0.0614931	-0.237052	-0.222622	0.242695	-0.407727
KEGG_HEMATOPOIETIC_CELL_LINEAGE	-0.0946233	-0.00233437	-3.00046	0.00286069	0.00352376	-3.18688	-0.130582	0.446987	-0.287581	0.252751	0.550218	0.546426	0.207165	-0.229442	-0.0883019	0.255347	0.0254738	0.367364	-0.0277016	0.015273	0.413395	0.116031	0.043086	-0.0619757	-0.303577	0.183468	-0.0516104	0.363614	0.0829839	0.206246	0.0182912	0.31585	-0.254864	0.00473004	-0.342175	-0.372188	-0.324973	0.376116	-0.159088	0.441138	0.46686	-0.194063	-0.151457	0.453879	0.0481902	-0.389915	0.0519889	0.424406	-0.130108
KEGG_HISTIDINE_METABOLISM	-0.43647	0.00140776	-16.53	2.23e-47	1.39e-46	96.9439	0.318352	0.164963	0.0658318	0.224918	-0.061203	0.171791	-0.417427	0.337312	0.135423	0.208082	-0.336318	-0.158862	0.47158	-0.225751	0.119276	0.0762694	-0.0366316	0.251759	-0.00769616	0.30435	0.401887	-0.520071	-0.566058	-0.583338	-0.473708	-0.590537	-0.565432	-0.419186	0.183453	-0.125571	0.0512172	-0.116745	0.27768	-0.172614	0.290984	-0.459483	-0.00326252	0.339011	0.277499	-0.327811	-0.0643324	0.395646	0.151552
KEGG_HOMOLOGOUS_RECOMBINATION	0.425591	-0.038007	14.4435	1.68e-38	7.8e-38	76.6153	0.478533	-0.499619	-0.418523	-0.465105	-0.33508	-0.466045	0.50855	-0.248813	0.435904	-0.582552	0.270955	-0.324604	0.248156	-0.334038	-0.459642	0.212716	0.100741	-0.00179152	0.0397938	-0.527677	-0.244817	-0.348155	0.393824	0.038624	0.438254	0.230312	-0.208797	-0.266424	-0.23558	0.379088	-0.183106	0.283173	-0.022536	-0.526164	-0.605399	0.0933986	-0.592417	-0.519507	-0.162895	-0.135642	0.552413	-0.569474	0.409423
KEGG_HUNTINGTONS_DISEASE	-0.157538	-0.030429	-5.91079	7.18e-09	1.13e-08	9.12386	-0.313661	-0.531474	0.328635	-0.498488	-0.270958	-0.479987	0.120373	-0.414606	-0.117672	0.340103	-0.102832	0.465289	0.175964	-0.483993	-0.088616	-0.028025	-0.361834	0.12934	0.131805	0.263725	0.107352	-0.464188	0.261854	-0.470931	0.00752085	-0.392758	-0.224608	0.303096	-0.349044	0.369135	-0.112567	0.101659	0.22837	0.0867335	-0.300057	0.408087	0.0980986	0.172714	0.0178905	-0.426813	-0.168023	-0.323582	-0.214588
KEGG_HYPERTROPHIC_CARDIOMYOPATHY_HCM	0.0489651	0.00216571	2.02709	0.0433017	0.0491105	-5.59548	-0.0327901	0.115063	-0.136876	-0.0666791	0.363872	0.468873	-0.29486	-0.404847	-0.242963	-0.200891	0.0867689	0.122284	-0.348362	0.349056	0.294258	-0.191439	-0.284362	-0.218257	-0.167921	-0.139143	-0.328449	0.528314	0.210874	0.32624	0.257938	0.272679	0.151711	0.140716	-0.185581	0.115391	0.316683	0.0922214	-0.136238	0.319033	0.332764	0.205097	0.352876	0.0778177	0.358068	-0.153738	0.119803	0.246275	-0.335979
KEGG_INOSITOL_PHOSPHATE_METABOLISM	0.228154	-0.0321273	10.447	8.37e-23	2.13e-22	40.7251	0.349392	0.103566	0.0765983	0.108507	0.0651459	0.371622	0.167724	-0.134542	0.0440478	-0.505992	0.0475479	-0.23682	-0.414129	0.371058	0.00658834	-0.0609425	-0.106484	-0.200298	-0.0387513	0.0271627	-0.112919	0.235314	0.139446	0.279915	0.397082	0.0879086	0.144197	-0.246575	-0.357736	-0.043253	0.312924	-0.0888633	-0.126086	0.190858	0.151209	0.0123097	0.102614	-0.134173	0.0665122	-0.128918	0.301816	0.0574393	-0.151468
KEGG_INSULIN_SIGNALING_PATHWAY	0.0328553	-0.0302723	2.27654	0.0233294	0.0269519	-5.06464	0.0300531	0.117573	-0.00216987	0.200527	-0.0953129	0.240404	-0.192636	0.024392	0.0582421	-0.325093	-0.0413409	-0.287209	-0.22697	0.0052413	0.0324042	-0.113278	0.00183309	0.00686596	-0.188474	0.0722765	-0.0784274	0.0528322	-0.0908921	-0.0724807	0.0323752	0.0460497	-0.0128073	-0.173648	-0.249686	0.103774	-0.187585	-0.0813255	-0.0629808	-0.0308572	0.131411	0.0689623	0.155112	-0.0742409	0.0880093	0.118962	0.153629	-0.0139638	-0.0792873
KEGG_INTESTINAL_IMMUNE_NETWORK_FOR_IGA_PRODUCTION	-0.0681301	-0.0103931	-1.75161	0.0805905	0.0897595	-6.11151	-0.0348263	0.555011	-0.40406	0.308066	0.604361	0.554277	0.490148	-0.551152	0.153689	0.36961	0.250086	0.416241	0.127812	-0.0826133	0.450257	-0.0150701	0.102428	-0.212411	-0.379121	0.251668	-0.0026505	0.491025	0.0160542	0.310479	0.121521	0.530529	0.104587	0.225787	-0.121108	-0.511296	-0.398749	0.567161	-0.0791335	0.208917	0.502815	-0.0272563	-0.163954	0.553581	-0.0156653	-0.449488	0.0214769	0.383969	0.0917917
KEGG_JAK_STAT_SIGNALING_PATHWAY	0.0325053	-7.21e-05	1.49159	0.136578	0.149433	-6.53052	-0.0566661	0.375848	-0.167272	0.361846	0.274279	0.40436	0.0653502	-0.0732316	0.0772828	-0.20939	0.25082	-0.0636801	-0.274409	0.18395	0.18775	-0.0452178	-0.0102826	-0.156702	-0.261615	0.165807	0.010275	0.293175	0.0628981	0.146699	0.173425	0.326	0.129417	-0.113737	-0.114552	-0.291143	-0.193104	0.0295184	-0.18686	0.178849	0.341536	-0.0129925	0.0325939	0.273138	-0.0957653	0.026361	0.0201009	0.309583	-0.151286
KEGG_LEISHMANIA_INFECTION	0.11024	-0.0180142	3.16285	0.00167886	0.00210992	-2.69776	0.172467	0.450716	-0.421036	0.369967	0.500774	0.562192	0.402836	-0.492502	-0.131058	-0.0685806	0.360718	0.16878	-0.17081	-0.125393	0.275456	-0.17568	0.241738	-0.230795	-0.376348	0.119376	-0.137871	0.482266	0.26793	0.445748	0.327112	0.504015	0.197719	0.147016	-0.202875	-0.369019	-0.43161	0.440191	0.0173385	0.314908	0.487438	0.27181	0.181006	0.531086	-0.178812	-0.318669	0.259804	0.349649	-0.140435
KEGG_LEUKOCYTE_TRANSENDOTHELIAL_MIGRATION	0.0508486	-0.0124313	2.29903	0.0220066	0.0255827	-5.01385	0.133291	0.230292	-0.243362	0.249528	0.383018	0.378858	-0.0163484	-0.294461	-0.277957	-0.218251	0.0588379	0.0119649	-0.185559	0.213707	0.115033	-0.360518	-0.125748	-0.242712	-0.0890912	-0.0658808	-0.210133	0.448525	0.238255	0.288268	0.2409	0.298851	0.255395	0.174528	-0.363232	-0.185752	0.0354102	0.180186	-0.156825	0.262928	0.366888	0.208742	0.129073	0.371116	0.161597	-0.130501	0.201539	0.362509	-0.167293
KEGG_LIMONENE_AND_PINENE_DEGRADATION	-0.597447	0.0169208	-14.796	5.59e-40	2.81e-39	79.9966	0.497539	-0.110315	0.34653	0.358935	-0.489898	-0.25874	-0.505711	0.709023	-0.358545	0.129879	-0.713251	-0.524919	0.292309	-0.105905	-0.35545	0.0844449	0.167125	0.273454	0.476811	0.5202	0.665312	-0.847986	-0.866699	-0.870792	-0.818699	-0.796456	-0.725904	-0.66843	0.565724	-0.338703	-0.275314	-0.447953	0.64068	-0.455607	0.312703	-0.50112	0.283265	0.179395	0.300645	-0.601517	0.113047	0.674215	-0.132189
KEGG_LINOLEIC_ACID_METABOLISM	-0.469845	0.026132	-18.0646	4.69e-54	4.36e-53	112.247	-0.257011	0.571313	0.461162	0.335058	0.524078	0.127071	-0.462817	0.532687	-0.263586	0.468329	-0.23858	0.20121	-0.150888	0.309176	0.384321	-0.293233	0.0357483	0.390699	0.012857	0.485869	0.269866	-0.560503	-0.558381	-0.438375	-0.422044	-0.436138	-0.539235	-0.52463	0.307191	-0.346428	0.177292	0.0956105	-0.122475	0.0130479	0.488924	-0.551203	-0.00163284	0.245772	0.0722461	0.27591	-0.370608	0.423921	0.16237
KEGG_LONG_TERM_DEPRESSION	0.0352191	-0.000923342	2.1328	0.0335355	0.0385038	-5.37786	-0.012636	0.284235	0.079888	0.126839	0.340491	0.16426	-0.0375705	-0.0678653	-0.0683949	-0.132722	-0.0117347	-0.0885099	-0.156235	0.192576	0.197339	-0.10821	-0.141081	-0.159276	-0.233453	-0.101675	-0.158586	0.32814	0.0372752	0.288776	-0.0396937	-0.00923171	0.116522	-0.101772	-0.203656	-0.043143	0.206572	0.167281	-0.271011	0.320199	0.30834	0.10715	0.3423	-0.0258066	0.0473107	0.0690137	0.138332	0.209679	-0.116284
KEGG_LONG_TERM_POTENTIATION	0.121287	-0.0071727	7.01239	9.75e-12	1.74e-11	15.5785	0.0412743	0.122315	0.0933095	0.171675	0.097492	0.195547	-0.177389	-0.0678372	0.0891294	-0.324798	0.0188766	0.0141011	-0.174537	0.149823	0.180147	0.0683647	-0.203589	-0.197705	-0.0959557	-0.0617074	-0.265198	0.347361	0.114119	0.199617	0.338281	0.0895976	0.232864	-0.100132	-0.25005	0.0696865	0.154137	0.0196998	-0.0600422	0.197635	0.219454	0.232115	0.382441	0.102728	0.211046	0.0148735	0.214787	0.261861	-0.0696357
KEGG_LYSINE_DEGRADATION	-0.16321	-0.0269664	-5.80831	1.27e-08	1.95e-08	8.56989	0.433818	0.00133532	0.264753	0.249076	-0.339842	0.0915591	-0.416114	0.243517	0.121886	-0.308441	-0.336251	-0.438736	0.13286	-0.0892582	-0.181332	0.263933	0.22671	0.158673	0.398074	0.238556	0.377429	-0.568232	-0.413521	-0.543021	-0.436889	-0.473954	-0.465069	-0.536129	0.163056	0.118677	0.14181	-0.328438	0.219319	-0.37338	0.0284776	-0.295695	-0.00443745	-0.101747	-0.0018797	0.0271279	-0.0175035	0.167248	0.150586
KEGG_LYSOSOME	0.0142484	-0.0303341	0.66043	0.50935	0.52342	-7.4221	0.190128	-0.19681	-0.219136	-0.103558	0.17658	0.100036	0.262347	-0.294212	0.112814	-0.0840277	-0.204442	0.0576848	-0.311969	-0.133478	-0.233828	-0.364976	0.175071	-0.0663857	0.0228051	0.157324	0.109625	0.193338	-0.00934117	0.224315	-0.148073	-0.150906	0.0336669	-0.174564	-0.0985668	-0.253348	0.0138157	0.064784	-0.0352516	-0.29635	0.0740165	0.0726877	-0.218073	-0.055677	-0.417134	0.257573	-0.0576425	-0.230717	-0.325411
KEGG_MAPK_SIGNALING_PATHWAY	0.103322	-0.0101109	6.46084	2.96e-10	4.92e-10	12.2347	0.120283	0.108404	-0.0202818	0.0868094	0.213423	0.337214	-0.0671863	-0.247488	-0.200673	-0.294105	0.156302	-0.121606	-0.266064	0.288838	0.144583	-0.134154	-0.163272	-0.251603	-0.111511	-0.168808	-0.056413	0.332773	0.170567	0.289311	0.127437	0.206795	0.149611	-0.0149383	-0.270915	-0.0138405	0.102321	0.00618204	-0.271588	0.148937	0.184456	0.15871	0.124972	0.236725	-0.0268128	-0.0688383	0.184004	0.137637	-0.194539
KEGG_MATURITY_ONSET_DIABETES_OF_THE_YOUNG	-0.163069	0.0412552	-6.00962	4.12e-09	6.6e-09	9.66583	-0.0650154	0.0609231	0.562509	0.340705	0.278325	-0.14659	-0.172634	0.328168	-0.0671914	0.138078	-0.225143	0.0295306	-0.161051	0.472798	0.0166102	0.507509	0.282401	0.135793	0.0646767	0.199595	0.400506	-0.535331	-0.143591	0.0392971	0.0155154	-0.422357	-0.176234	-0.294184	-0.0299177	0.0189949	0.249181	-0.223282	-0.37674	-0.489297	-0.204736	-0.0626219	0.140733	0.299072	0.0433088	-0.0512679	-0.0206898	0.505754	0.00610433
KEGG_MELANOGENESIS	0.0816263	-0.00628871	4.78761	2.36e-06	3.35e-06	3.51213	-0.201819	0.0853901	0.151507	0.0663387	0.0752606	0.28072	-0.180032	-0.0416602	-0.132706	-0.287827	0.0269182	0.0279696	-0.23446	0.154945	0.202232	-0.107464	0.0399526	-0.200424	-0.196206	-0.144845	-0.326932	0.413648	0.176324	0.180136	0.238396	0.250495	0.147376	-0.00800948	-0.230413	0.0606124	0.190167	0.087088	-0.158184	0.271356	0.256022	0.153188	0.364788	0.120341	0.123439	-0.191023	0.0733586	0.228237	-0.153932
KEGG_MELANOMA	0.0199522	-0.00691454	1.11119	0.267138	0.282316	-7.02355	0.25167	0.198482	0.0542393	0.191167	0.307124	0.32231	-0.186883	-0.0809105	-0.0100497	-0.204713	0.0311928	-0.158859	-0.158199	0.108115	0.128193	-0.0403867	-0.146077	-0.052429	-0.136419	0.0305639	-0.143748	0.316155	0.192618	0.249993	-0.00436064	0.224863	0.144521	-0.0373094	-0.231583	-0.0970324	-0.0480263	-0.126797	-0.24056	0.18029	0.258407	0.187092	0.148336	0.150718	0.257711	0.143845	-0.0545763	0.273494	-0.162978
KEGG_METABOLISM_OF_XENOBIOTICS_BY_CYTOCHROME_P450	-0.612485	0.0277433	-21.9236	5.11e-71	1.59e-69	151.127	0.0754634	0.327691	0.388711	-0.262615	0.249261	0.294526	-0.17341	0.340721	0.0545707	0.576716	-0.464812	0.0778754	0.369106	-0.255865	0.181397	-0.118671	-0.344628	0.357779	0.440371	0.368146	0.414405	-0.663721	-0.66753	-0.616058	-0.561738	-0.575853	-0.607269	-0.534921	0.36004	-0.519685	-0.018985	-0.233468	0.510657	-0.3111	0.585347	-0.505526	0.40142	0.30214	0.141913	-0.0100249	-0.238792	0.54108	-0.0345635
KEGG_MISMATCH_REPAIR	0.364571	-0.0396957	11.0172	6.79e-25	1.94e-24	45.4976	0.542599	-0.615264	-0.0248798	-0.511219	-0.534695	-0.51941	0.424475	-0.261763	0.487883	-0.661129	0.105733	-0.354015	0.402329	-0.395533	-0.435485	-0.0441559	0.273265	-0.177001	0.0247511	-0.294834	-0.0558818	-0.516232	0.321478	-0.251341	0.250911	0.26492	-0.376022	-0.345323	-0.322626	0.465448	-0.231814	0.322063	0.282858	-0.555676	-0.611587	0.0495782	-0.633765	-0.649236	0.0821297	-0.142304	0.543563	-0.5454	0.446206
KEGG_MTOR_SIGNALING_PATHWAY	0.203047	-0.0309547	11.1734	1.77e-25	5.24e-25	46.8286	0.210031	-0.0642985	-0.15427	0.148634	-0.0671424	0.163114	0.0623262	-0.109637	-0.00596172	-0.34763	0.162998	-0.304363	-0.217122	0.0959918	-0.0543299	-0.0766951	-0.112397	0.0368906	-0.0215585	0.210071	-0.200465	0.261199	0.235917	0.306016	0.256284	0.376245	0.140744	-0.0167147	-0.284556	0.174839	-0.205651	0.0218945	-0.130833	-0.0152444	-0.0108547	0.297529	0.0622379	-0.0940641	-0.129054	0.0417026	0.230294	-0.186112	-0.08991
KEGG_N_GLYCAN_BIOSYNTHESIS	0.0640691	-0.0305044	2.5907	0.00992033	0.01206	-4.31095	0.126269	-0.165351	0.0412458	0.0648802	-0.31253	-0.376587	0.174093	0.101328	0.125527	-0.306732	-0.412686	-0.308436	-0.302926	-0.270176	-0.190678	0.0645343	0.277337	0.0730644	0.137077	-0.399633	0.181122	-0.318827	-0.00231488	-0.0695369	-0.276242	-0.230995	0.0804752	-0.303488	0.0868197	-0.0572452	-0.251119	0.00826923	0.260722	-0.391765	0.0685439	-0.0901191	-0.00080251	-0.426621	-0.234169	-0.0306623	0.511065	-0.499121	0.22006
KEGG_NATURAL_KILLER_CELL_MEDIATED_CYTOTOXICITY	0.0114626	-0.0116257	0.463695	0.643113	0.657247	-7.53261	0.0119743	0.409674	-0.247328	0.361555	0.240194	0.378273	0.228766	-0.277944	0.335006	0.0435693	0.112282	0.233043	-0.149157	-0.0796558	0.185062	-0.248871	0.0878592	-0.138946	-0.306045	0.230015	-0.0863831	0.394305	0.10456	0.0950635	0.30341	0.418557	0.297678	0.0620631	-0.0757817	-0.373718	-0.243568	0.287282	-0.139394	0.205815	0.314696	-0.0313371	-0.274419	0.308832	-0.0371633	-0.18767	-0.0224987	0.279768	0.0787021
KEGG_NEUROACTIVE_LIGAND_RECEPTOR_INTERACTION	-0.186457	0.0338081	-11.4749	1.29e-26	3.94e-26	49.4264	-0.181504	0.291102	0.266301	0.111959	0.26977	0.201891	-0.121884	0.0575387	-0.0825397	0.21503	-0.113874	0.340658	0.0338877	0.143973	0.381484	0.120644	0.128041	0.104214	-0.11069	0.166689	-0.103424	0.209543	-0.146953	0.0962867	-0.0784016	-0.0994241	-0.203974	-0.027055	-0.00114232	0.041426	-0.0719808	0.0938371	-0.261985	0.347831	0.336009	-0.126819	0.277823	0.305882	0.28161	-0.0395679	-0.202456	0.421367	-0.0483223
KEGG_NEUROTROPHIN_SIGNALING_PATHWAY	0.235243	-0.0243766	12.2915	9.06e-30	3.3e-29	56.6346	0.0957022	-0.0621596	-0.139613	0.0561058	0.0269004	0.311842	-0.0596505	-0.263349	-0.0421688	-0.475649	0.261207	-0.22976	-0.32346	0.210446	0.101556	-0.266215	-0.135005	-0.312875	-0.14395	-0.198958	-0.145307	0.449001	0.358504	0.337023	0.337712	0.385026	0.315567	0.070474	-0.39053	0.115423	0.173789	-0.0329622	-0.0746702	0.000669913	0.0864488	0.367478	0.176802	0.20203	-0.12207	0.0577037	0.275369	0.0817566	-0.224584
KEGG_NICOTINATE_AND_NICOTINAMIDE_METABOLISM	-0.280874	-0.00909782	-13.4479	2.14e-34	8.85e-34	67.2163	0.073523	0.178288	0.118408	0.347827	-0.0585262	0.237271	0.0742242	0.458484	-0.152108	0.233393	-0.262096	0.0115189	-0.11018	-0.152173	-0.172141	-0.435319	-0.238342	0.208596	-0.277338	0.492729	0.246136	-0.472812	-0.24346	-0.419532	-0.0838485	-0.500027	-0.367841	-0.334954	0.0561927	-0.0146045	-0.426588	-0.120175	0.325453	0.324141	0.23993	-0.037025	0.0348069	0.20925	0.120927	-0.112633	0.0386036	0.331906	-0.396323
KEGG_NITROGEN_METABOLISM	-0.380312	0.0255624	-14.5825	4.4e-39	2.15e-38	77.9459	-0.164489	0.375021	0.419049	0.137881	-0.0453157	0.13955	-0.351827	0.402288	0.245398	0.26736	-0.390018	-0.127608	0.24707	-0.0319614	0.0540839	0.126116	0.175793	0.156221	0.0201203	0.075482	0.290992	-0.585009	-0.591863	-0.429232	-0.139998	-0.560855	-0.540502	-0.449569	0.134241	0.208382	0.160593	-0.231495	0.123972	0.302079	0.431915	-0.517508	0.0611587	0.331	0.382012	0.133	-0.466823	0.49817	0.0216916
KEGG_NOD_LIKE_RECEPTOR_SIGNALING_PATHWAY	0.172094	-0.0194361	6.67455	8.09e-11	1.37e-10	13.5043	0.40122	0.309351	-0.353933	0.372044	0.317382	0.499086	0.343924	-0.320016	-0.10604	-0.200307	0.314777	-0.0624493	-0.339123	0.144372	0.206038	-0.350671	-0.0605451	-0.214951	-0.165197	-0.173326	-0.0803022	0.40841	0.103941	0.348626	0.414813	0.476781	0.13215	0.0285635	-0.315951	-0.261275	-0.104162	0.139765	-0.196526	0.0353404	0.303118	0.00125785	-0.0709446	0.229459	-0.324339	0.0676379	0.185418	0.154482	-0.310039
KEGG_NON_HOMOLOGOUS_END_JOINING	0.467292	-0.0382945	16.7394	2.78e-48	1.84e-47	99.0188	0.335449	-0.500636	-0.32527	-0.345439	-0.44586	-0.475406	0.346786	0.211145	-0.154144	-0.43777	0.450149	-0.287774	-0.0893533	-0.17376	-0.180142	-0.17323	0.00951273	-0.393595	0.139746	-0.398687	-0.15383	0.0712734	0.497473	0.0626878	0.306381	0.521073	0.330451	0.14386	0.0336167	0.34731	0.0135687	-0.265786	0.241991	-0.475019	-0.369445	0.306345	-0.219481	-0.483979	-0.181581	0.0828657	0.279146	-0.403363	0.209595
KEGG_NON_SMALL_CELL_LUNG_CANCER	0.164272	-0.029629	9.19471	1.93e-18	4.39e-18	30.7826	0.275645	0.18567	-0.1164	0.145701	-0.130714	0.175315	0.0307541	0.0028853	-0.0957557	-0.440212	0.0464361	-0.186195	-0.20869	0.0656882	-0.0429711	-0.150051	-0.0489812	-0.149882	-0.0589302	-0.0234761	-0.12056	0.227144	0.204419	0.161587	0.179426	0.183406	0.113163	-0.139289	-0.246672	-0.078432	-0.192679	-0.0025057	0.0215015	-0.0310043	-0.00138254	0.229937	-0.100891	-0.0105021	-0.100807	0.1679	0.173297	-0.0808647	-0.0127838
KEGG_NOTCH_SIGNALING_PATHWAY	0.271585	-0.0323346	12.1033	4.93e-29	1.7e-28	54.9527	0.0998619	-0.114237	0.0312008	0.0411293	0.219667	0.0315612	-0.102619	-0.1146	-0.427992	-0.440343	0.183665	0.0338575	-0.412406	0.28175	0.0212592	0.0706618	-0.0403523	-0.336978	0.00568307	-0.189957	-0.201995	0.419123	0.276324	0.411635	0.362188	0.375204	0.441511	0.244932	-0.423347	0.0663128	0.244334	-0.0451387	-0.420645	0.160116	-0.0866235	0.29375	0.263386	0.0321802	0.0422165	-0.378636	0.231728	-0.131858	-0.0790321
KEGG_NUCLEOTIDE_EXCISION_REPAIR	0.308268	-0.0414135	12.0586	7.36e-29	2.49e-28	54.5548	0.263734	-0.504173	-0.341703	-0.305738	-0.506879	-0.478368	0.512809	0.0485394	0.331393	-0.448555	0.0859694	-0.290128	0.335497	-0.349037	-0.407259	0.180325	0.175174	-0.245987	0.0328941	-0.189761	0.315436	-0.304986	0.343457	-0.203858	0.0601247	-0.00433207	-0.222803	-0.0414664	-0.0312187	0.357938	-0.263219	0.091118	0.362986	-0.457175	-0.558145	0.0440209	-0.56019	-0.476737	-0.00307082	-0.213803	0.452498	-0.458501	0.374698
KEGG_O_GLYCAN_BIOSYNTHESIS	-0.0030506	0.011221	-0.129605	0.896943	0.901791	-7.6317	-0.209601	0.294673	0.217891	0.023808	0.212504	0.498432	-0.199518	-0.13126	-0.191571	-0.31192	0.0304484	0.220506	-0.360058	-0.0782045	0.289489	-0.110435	0.0909069	-0.21532	0.0107211	-0.105543	-0.228617	0.601926	0.215208	0.571427	0.261551	0.277936	0.137608	0.184927	-0.00214822	-0.00773421	-0.0252498	-0.240992	0.0908078	0.417692	0.447822	0.0303695	0.334092	0.285951	0.0318963	-0.275931	0.15651	0.338659	-0.243708
KEGG_OLFACTORY_TRANSDUCTION	-0.331319	0.113999	-19.0033	3.57e-58	4.75e-57	121.686	-0.291906	0.300787	0.436738	0.0470234	0.357497	0.0675144	-0.0974741	0.235091	0.259336	0.447572	-0.235964	0.256557	0.207073	0.04603	0.169098	0.271994	0.215997	0.297182	0.03956	0.243326	0.26955	-0.409674	-0.23574	-0.375802	-0.262545	-0.336919	-0.0674341	-0.130487	-0.200117	-0.0212172	-0.0548213	0.0276642	0.0551121	0.188367	0.207474	-0.0984217	0.438176	0.274522	0.192012	0.245111	-0.0752448	0.370184	0.174579
KEGG_ONE_CARBON_POOL_BY_FOLATE	-0.199473	-0.0280045	-7.36636	9.76e-13	1.87e-12	17.8374	0.368574	-0.0581922	-0.0129283	-0.0159281	-0.0935477	-0.173854	-0.0775142	0.233352	0.251837	0.0452085	-0.404554	-0.118216	0.315413	-0.48938	-0.00792295	0.308548	-0.170687	0.234407	0.184884	0.274196	0.0971895	-0.694011	-0.531323	-0.638374	-0.340946	-0.355578	-0.705695	-0.57969	-0.181458	0.524238	-0.365089	-0.385702	0.319601	-0.206632	0.134943	-0.404502	-0.0579163	0.246268	0.227071	-0.30647	0.178838	0.235739	0.0707654
KEGG_OOCYTE_MEIOSIS	0.21392	-0.0255808	12.8793	4.24e-32	1.64e-31	61.963	0.193237	-0.244673	0.0691708	-0.214068	-0.0408542	-0.0885831	0.048965	-0.300515	0.238538	-0.470472	-0.0175728	-0.246212	-0.0343733	-0.00126455	-0.097128	-0.0680849	0.0328102	-0.170156	-0.00748764	-0.281846	-0.323776	0.0572391	0.115027	0.0800263	0.327187	0.155707	-0.0862523	-0.268755	-0.161602	0.18944	0.150838	0.132405	0.0686088	-0.127786	-0.262524	0.186029	-0.0711392	-0.302317	0.0772163	-0.125467	0.34962	-0.165586	0.134514
KEGG_OTHER_GLYCAN_DEGRADATION	-0.0612951	-0.0238279	-1.95094	0.0517467	0.0583327	-5.74551	0.460152	-0.169968	0.163653	0.281458	-0.0198591	0.0850838	0.530389	-0.0921962	0.0193901	-0.283345	-0.502746	-0.0634755	-0.589497	0.0829857	0.173901	-0.0997436	0.404334	0.211251	0.337293	0.359513	0.416889	-0.352923	-0.414708	-0.0860986	-0.33831	-0.564673	-0.323146	-0.641572	0.141102	-0.309757	0.287529	-0.235104	0.21134	-0.484405	-0.0275733	-0.23858	-0.0529068	-0.415768	-0.490565	0.341911	-0.0784184	-0.281609	-0.359759
KEGG_OXIDATIVE_PHOSPHORYLATION	-0.337658	-0.0253889	-9.69885	3.72e-20	8.75e-20	34.6906	-0.466246	-0.621994	0.479367	-0.584189	-0.148609	-0.591117	0.00410798	-0.498015	0.0930907	0.523329	-0.261024	0.614189	0.342747	-0.62959	0.0848793	0.0291427	-0.290983	0.283146	0.133703	0.3765	0.00966173	-0.580013	0.277682	-0.682212	-0.182636	-0.583852	-0.362289	0.28918	-0.327368	0.354507	-0.252856	0.196371	0.288177	0.183747	-0.377407	0.429577	0.112036	0.222671	0.137515	-0.492761	-0.322488	-0.375314	-0.346485
KEGG_P53_SIGNALING_PATHWAY	0.110643	-0.0349	6.28258	8.53e-10	1.4e-09	11.2015	0.0734276	0.0965528	-0.148872	-0.194313	0.0841143	0.138889	-0.062058	0.00417596	0.210953	-0.209535	0.0155837	-0.272171	-0.0394422	0.166705	-0.305767	-0.145243	-0.157803	0.0960465	-0.178991	-0.117749	-0.100343	0.0496907	0.0716533	0.0376505	0.176503	0.222616	-0.0186734	-0.246296	-0.287917	-0.0234848	-0.0852133	-0.189636	0.221142	-0.217555	-0.276894	0.0303973	-0.39595	-0.154236	0.00804642	0.206876	0.326703	-0.068606	0.0312691
KEGG_PANCREATIC_CANCER	0.248733	-0.0280164	11.7414	1.24e-27	3.91e-27	51.7523	0.266689	0.196074	-0.207341	0.202996	0.0420441	0.327825	0.14138	-0.296161	0.0188172	-0.550188	0.316229	-0.361006	-0.275942	0.117476	-0.0139876	-0.151755	-0.219526	-0.0632507	-0.24315	-0.0734674	-0.134042	0.313975	0.364012	0.306262	0.368536	0.360771	0.408428	-0.0358838	-0.275439	0.0448682	-0.123984	-0.0661337	-0.131381	0.0792256	0.0102232	0.409522	0.0612762	-0.0636743	-0.0542891	-0.0147252	0.200672	0.228121	-0.0452483
KEGG_PANTOTHENATE_AND_COA_BIOSYNTHESIS	-0.194838	-0.0166282	-6.88806	2.14e-11	3.73e-11	14.8057	0.50736	-0.170317	0.346284	0.351655	-0.173379	0.0454276	0.285695	0.173352	0.144799	0.355143	-0.582831	0.0723975	0.159353	0.237944	-0.22939	0.173394	0.31925	0.0206481	0.17457	0.378815	0.11767	-0.503617	-0.52956	-0.506659	-0.520198	-0.599308	-0.654045	-0.524121	0.0220229	-0.246895	-0.232598	-0.0223205	-0.242079	-0.199201	0.397916	-0.467893	0.210556	0.0948675	0.217335	-0.165327	0.16171	0.168989	0.0380881
KEGG_PARKINSONS_DISEASE	-0.348758	-0.0241174	-10.6954	1.05e-23	2.78e-23	42.787	-0.372815	-0.540181	0.58036	-0.518634	-0.262777	-0.575134	-0.0599039	-0.396075	-0.0579777	0.4793	-0.210288	0.607642	0.365719	-0.551577	0.0430473	0.0772031	-0.220423	0.396173	0.103973	0.420775	0.0642262	-0.603638	0.294054	-0.644846	-0.112299	-0.556622	-0.380044	0.18753	-0.251834	0.410366	-0.304381	0.128103	0.249335	0.243739	-0.329684	0.410654	0.131214	0.290496	0.210258	-0.511315	-0.376352	-0.205429	-0.263984
KEGG_PATHOGENIC_ESCHERICHIA_COLI_INFECTION	0.252333	-0.0284115	11.8841	3.5e-28	1.14e-27	53.0082	0.385158	-0.298031	-0.412145	-0.25118	0.045142	0.0736477	0.423715	-0.464533	0.201041	-0.267133	0.0733738	-0.104918	-0.399853	-0.0341598	-0.174494	-0.216248	-0.321186	-0.274988	-0.210834	-0.315331	-0.234006	0.398959	0.320082	0.423224	0.236693	0.371482	0.323217	0.223042	-0.393477	-0.0864818	0.255269	0.215153	-0.0528429	0.0111156	-0.0798598	0.341056	0.288881	0.191822	-0.062285	0.0769043	0.232133	-0.0272309	-0.0942942
KEGG_PATHWAYS_IN_CANCER	0.146586	-0.0182665	8.5778	2.02e-16	4.33e-16	26.1895	0.0799057	0.0423118	-0.129018	0.0217055	0.158114	0.322419	-0.0667722	-0.244291	-0.163498	-0.365667	0.161136	-0.242219	-0.255979	0.216948	0.0526839	-0.170105	-0.171406	-0.192744	-0.123305	-0.103211	-0.213869	0.365577	0.261462	0.281678	0.202019	0.304805	0.120034	-0.0634188	-0.306695	0.000669325	0.0694321	-0.0492722	-0.169535	0.130959	0.132542	0.245196	0.111733	0.10334	0.0664613	-0.0876565	0.218428	0.145175	-0.250337
KEGG_PENTOSE_AND_GLUCURONATE_INTERCONVERSIONS	-0.534128	0.0410052	-16.4985	3.05e-47	1.78e-46	96.6329	0.517039	0.260499	0.235402	0.0290376	0.424134	0.386931	0.197377	0.383167	0.336374	0.446216	-0.617077	-0.406931	0.344179	-0.225019	0.0793843	-0.173908	-0.323	0.0265723	0.542895	0.387553	0.374877	-0.76361	-0.704023	-0.663965	-0.487439	-0.414077	-0.603389	-0.662099	0.135945	-0.475235	0.23821	-0.425315	0.504335	-0.374821	0.617032	-0.41307	0.563944	0.342719	0.208668	0.148773	0.11265	0.552088	-0.264356
KEGG_PENTOSE_PHOSPHATE_PATHWAY	-0.202524	-0.00679234	-8.22269	2.67e-15	5.58e-15	23.6461	0.516631	-0.227818	0.114131	0.0800298	0.0100027	-0.127768	0.333001	-0.0539384	0.385173	-0.100159	-0.438943	-0.059204	0.258956	-0.369951	-0.356271	-0.471661	-0.135775	0.0572873	0.277987	-0.00472723	0.0761641	-0.483891	-0.399442	-0.400514	-0.302659	-0.486488	-0.513119	-0.382842	-0.239255	-0.149555	-0.32274	0.451299	0.227944	0.0374782	0.287453	0.00705312	-0.133162	-0.0850844	0.0525196	0.124783	0.303248	0.12488	-0.064597
KEGG_PEROXISOME	-0.521784	0.0131653	-17.9465	1.54e-53	1.25e-52	111.063	0.413137	0.238369	0.353208	0.297069	-0.118972	-0.271188	-0.190513	0.397362	-0.0298644	0.272355	-0.597984	-0.080375	0.377126	-0.123743	0.034616	-0.0827304	0.320887	0.311273	0.44789	0.4318	0.401499	-0.714351	-0.674842	-0.662109	-0.539415	-0.618136	-0.665769	-0.519573	0.206411	-0.157819	-0.150863	-0.106789	0.374679	-0.39079	0.413871	-0.494978	0.217181	0.253996	0.300943	0.0125802	-0.184044	0.318253	0.247655
KEGG_PHENYLALANINE_METABOLISM	-0.539962	0.00715438	-21.0467	3.64e-67	7.52e-66	142.297	0.188344	0.233611	0.333573	-0.114638	0.12377	-0.01051	-0.395169	0.0675377	0.00365553	0.358693	-0.299262	-0.156099	0.117848	-0.424709	0.314002	-0.151318	-0.212845	0.220056	0.123535	0.416635	0.37821	-0.488969	-0.542364	-0.607353	-0.559332	-0.639179	-0.664814	-0.56123	0.182908	0.131181	-0.294157	0.00118763	0.0734577	0.178674	0.481447	-0.38411	0.324119	0.363428	0.327547	-0.303683	0.0120553	0.487185	-0.0371758
KEGG_PHOSPHATIDYLINOSITOL_SIGNALING_SYSTEM	0.215749	-0.0265349	9.91102	6.78e-21	1.64e-20	36.3743	0.302726	0.257616	0.0631785	0.117852	0.236645	0.405581	0.0977898	-0.134002	-0.0573206	-0.460276	-0.018206	-0.049351	-0.384335	0.298403	0.124842	-0.00574035	-0.00354101	-0.185198	-0.127607	0.0500834	-0.0520264	0.387042	0.19118	0.286849	0.341621	0.158074	0.158845	-0.196636	-0.405329	-0.0982785	0.328276	-0.0620617	-0.1416	0.225658	0.134719	0.031484	0.0775919	-0.126809	0.0601813	-0.17688	0.327786	-0.00357933	-0.262905
KEGG_PORPHYRIN_AND_CHLOROPHYLL_METABOLISM	-0.405249	0.0142217	-14.3235	5.3e-38	2.41e-37	75.4705	0.284504	-0.0759503	-0.0114781	-0.0505156	0.253821	0.0655872	0.302786	0.117189	0.355437	0.447691	-0.542551	-0.242357	0.314316	-0.388655	-0.0637351	-0.142705	-0.318135	0.0913561	0.47191	0.366689	0.48669	-0.682662	-0.518654	-0.705362	-0.480276	-0.489085	-0.610186	-0.432082	0.338798	-0.118448	-0.0387136	-0.254526	0.471709	-0.412405	0.409165	-0.418255	0.399276	0.194389	0.08264	-0.227988	0.204374	0.34091	-0.27684
KEGG_PPAR_SIGNALING_PATHWAY	-0.503488	0.0276927	-19.6401	5.65e-61	9.55e-60	128.107	0.0349174	0.493516	0.22711	0.30117	-0.0622469	-0.0185853	-0.375367	0.401752	-0.179402	0.24426	-0.541771	-0.150295	0.00877614	0.00062064	0.146638	-0.02115	0.336227	0.449652	0.412087	0.441028	0.295086	-0.594217	-0.565342	-0.581288	-0.548773	-0.604417	-0.578812	-0.568641	0.188865	-0.295416	-0.257778	-0.0104824	0.122818	-0.132391	0.545637	-0.510637	0.121399	0.52175	0.16661	-0.027116	-0.238881	0.465157	0.111699
KEGG_PRIMARY_BILE_ACID_BIOSYNTHESIS	-0.795364	0.0246908	-22.1047	8.22e-72	5.1e-70	152.947	0.409918	0.59194	0.359625	0.552103	0.21192	0.25916	-0.696066	0.653499	0.0107342	0.546454	-0.646341	-0.281494	0.623339	-0.321372	-0.150248	-0.326826	-0.0723015	0.498461	0.489388	0.405776	0.640925	-0.827045	-0.750069	-0.781461	-0.701173	-0.846017	-0.793807	-0.621146	0.284892	-0.571584	-0.253495	-0.478505	0.569818	-0.149748	0.605009	-0.69309	-0.0440274	0.625537	0.646233	0.043078	-0.514177	0.710474	0.381271
KEGG_PRIMARY_IMMUNODEFICIENCY	0.0280048	-0.0183956	0.707811	0.479466	0.498216	-7.38972	-0.237671	0.590447	-0.346712	0.243779	0.4577	0.535048	0.572741	-0.491138	0.470487	0.35869	0.271567	0.47375	-0.114268	0.102357	0.348381	0.204349	0.309784	-0.306786	-0.555715	0.404705	0.340411	0.529141	-0.0415475	-0.106089	0.210118	0.539235	-0.153006	0.109472	-0.51559	-0.521349	-0.334037	0.583523	-0.251023	0.161524	0.328806	-0.450254	-0.412682	0.246818	-0.387256	-0.404542	-0.135816	0.0568696	0.0976602
KEGG_PRION_DISEASES	-0.20439	-0.0128226	-8.33054	1.23e-15	2.6e-15	24.4105	0.0179249	0.239194	-0.238162	0.380246	0.387971	0.402644	0.0740163	-0.191851	0.0126367	0.255861	-0.225022	0.181905	-0.107892	-0.112537	0.194478	-0.134009	-0.152838	0.0458458	-0.580472	0.165977	0.266637	-0.169042	-0.3263	-0.243659	-0.203824	-0.374484	-0.242529	-0.30953	-0.2272	-0.250472	-0.301887	0.212056	-0.197031	0.400841	0.478812	-0.233092	0.22761	0.536749	0.0737883	-0.375084	0.0498368	0.340497	-0.23261
KEGG_PROGESTERONE_MEDIATED_OOCYTE_MATURATION	0.216249	-0.0244293	13.0123	1.24e-32	4.91e-32	63.1836	0.270942	-0.0877186	0.0312229	-0.0101921	-0.0639533	0.0473084	0.0997561	-0.0636397	0.251063	-0.48117	-0.0125856	-0.244888	-0.0577137	0.11021	0.000815208	-0.0175437	0.154187	-0.150506	-0.102503	-0.203841	-0.319234	0.0732755	0.0854002	0.167185	0.189095	0.206674	-0.0669809	-0.233443	-0.19602	0.17303	0.0378712	0.202678	-0.0538834	-0.0918429	-0.11982	0.149266	-0.0842385	-0.209194	0.00145852	-0.0921233	0.284319	-0.127391	0.176896
KEGG_PROPANOATE_METABOLISM	-0.573881	0.0119541	-16.6619	6.01e-48	3.85e-47	98.2508	0.475075	0.362694	0.545392	0.407054	-0.332843	0.0712505	-0.352938	0.571813	-0.272755	0.324446	-0.639186	-0.394929	0.175562	-0.20557	0.0946873	0.429362	0.188089	0.43331	0.471216	0.607298	0.551517	-0.796493	-0.514699	-0.752991	-0.658956	-0.735777	-0.663016	-0.622564	0.179482	0.12425	-0.230662	-0.430095	0.454811	-0.00408113	0.593399	-0.276113	0.305102	0.336907	0.504237	-0.375251	-0.0113009	0.694121	-0.0409236
KEGG_PROSTATE_CANCER	0.134712	-0.0279706	7.15983	3.78e-12	6.95e-12	16.5089	0.195646	0.211109	-0.0615522	0.172892	0.00341879	0.285222	-0.134569	-0.0611731	-0.0471069	-0.486741	0.164303	-0.394688	-0.296746	0.140257	0.0131086	-0.17275	-0.0995561	-0.0546477	-0.231353	-0.105191	-0.171629	0.317014	0.170556	0.202612	0.221499	0.194916	0.158821	-0.120733	-0.210155	-0.0181705	-0.0554984	-0.0212013	-0.175372	0.0599734	0.183382	0.145202	0.0377499	-0.00410009	0.0503139	0.159578	0.197283	0.17664	-0.0475177
KEGG_PROTEASOME	-0.0672038	-0.0327648	-1.66261	0.0971562	0.107566	-6.26239	0.374369	-0.577433	-0.518749	-0.0916147	-0.281742	-0.53975	0.576273	-0.634786	0.482084	0.460635	-0.121135	0.0420085	0.473	-0.722155	-0.444631	-0.48697	-0.0684442	0.357338	-0.0388298	0.442138	0.592291	-0.134856	-0.57981	-0.321227	0.264874	-0.313204	-0.400807	0.00895324	-0.104083	0.0778663	-0.0519454	0.431249	0.447723	-0.490495	-0.554664	-0.498376	-0.541467	-0.526369	-0.459664	-0.112087	0.317895	-0.595266	0.187609
KEGG_PROTEIN_EXPORT	-0.0502756	-0.0406821	-1.56809	0.117634	0.129467	-6.41413	-0.0912942	-0.306635	0.306325	-0.0492588	-0.0519854	-0.600065	0.13137	-0.39948	0.0862906	0.109045	-0.588297	0.11165	-0.00640245	-0.30161	-0.0408193	0.415689	-0.464945	-0.0190583	-0.252187	-0.368046	0.177567	-0.422288	-0.343641	-0.480957	-0.567653	-0.50925	-0.205274	-0.315256	0.357369	0.551294	0.145466	0.0939489	0.432544	-0.314911	-0.323554	-0.211127	-0.027895	-0.193889	-0.226185	-0.254188	0.104745	-0.602291	0.0494147
KEGG_PROXIMAL_TUBULE_BICARBONATE_RECLAMATION	-0.338127	0.00631754	-14.2642	9.36e-38	4.05e-37	74.9059	-0.456438	0.262466	0.459483	-0.249034	0.105585	0.160741	-0.577149	0.234728	-0.0771029	0.0744098	-0.184713	0.117218	0.177876	0.220003	0.0569947	-0.0902493	-0.0637148	0.106089	0.151022	0.0526729	-0.111808	-0.609821	-0.105996	-0.508817	0.155391	-0.227873	-0.182768	-0.198516	-0.391115	0.0159887	0.0019667	-0.392523	0.0976069	0.33903	0.344521	-0.0190723	0.439123	-0.0807596	0.432643	-0.298085	-0.18268	0.408596	-0.020083
KEGG_PURINE_METABOLISM	0.0568521	-0.0268639	4.55781	6.84e-06	9.56e-06	2.49275	0.0404258	-0.252646	-0.247721	-0.298569	-0.150491	-0.191915	0.200315	-0.195288	-0.0315138	-0.000543685	-0.12117	0.00484253	-0.0941276	-0.13677	-0.16432	-0.00424527	-0.278677	-0.189251	-0.0282505	-0.163186	-0.0681587	-0.0760869	-0.030784	-0.175664	-0.154733	-0.21086	-0.0999327	0.0857993	-0.306602	0.156705	0.0230308	0.047463	0.0909074	-0.0109786	-0.0525822	-0.111117	-0.075347	-0.0998116	0.151317	-0.283701	0.209897	-0.0795878	-0.0656874
KEGG_PYRIMIDINE_METABOLISM	0.0897177	-0.0379328	4.39926	1.39e-05	1.93e-05	1.81583	0.199257	-0.411264	-0.447905	-0.34895	-0.315394	-0.37261	0.292304	-0.19976	0.0351962	0.00528983	0.0964847	-0.265628	-0.00381797	-0.311764	-0.445753	0.0856449	-0.228204	-0.0397972	-0.110016	-0.178591	0.0999541	-0.322645	-0.0737496	-0.2735	-0.204013	-0.242291	-0.138118	0.146503	-0.29492	0.168061	-0.109281	0.110008	0.187566	-0.319614	-0.326481	-0.137346	-0.287608	-0.119638	-0.0200421	-0.247389	0.274197	-0.333761	0.0792141
KEGG_PYRUVATE_METABOLISM	-0.442282	0.0031562	-17.3235	8.07e-51	5.78e-50	104.831	0.320815	0.0320463	0.16306	0.187753	-0.207968	0.14695	-0.256347	0.223953	-0.0279401	0.106637	-0.506082	-0.305992	0.153672	-0.400386	-0.232434	0.00435721	0.163058	0.297869	0.423666	0.442826	0.355684	-0.663837	-0.470781	-0.647709	-0.516863	-0.573889	-0.534122	-0.550324	0.211349	-0.013187	-0.381728	-0.409249	0.208591	-0.0776521	0.456931	-0.134249	0.100066	0.143886	0.399634	-0.32878	-0.000363442	0.454221	0.0768482
KEGG_REGULATION_OF_ACTIN_CYTOSKELETON	0.130334	-0.0160011	6.91162	1.85e-11	3.24e-11	14.9513	0.243962	0.0209421	-0.175903	-0.03077	0.284123	0.381543	-0.0423366	-0.287672	-0.0613337	-0.289055	0.0876282	-0.20723	-0.295506	0.16323	0.122383	-0.210501	-0.21031	-0.245988	-0.154611	-0.0745413	-0.190102	0.393887	0.254864	0.31714	0.213816	0.313027	0.159139	0.00804023	-0.303473	-0.0020851	0.15033	0.0624375	-0.201291	0.216255	0.280163	0.260921	0.218613	0.0950057	0.100015	-0.00700658	0.189099	0.211036	-0.226574
KEGG_REGULATION_OF_AUTOPHAGY	0.00320516	0.031826	0.173056	0.862693	0.87207	-7.62513	0.00835733	0.0658135	0.22505	-0.00388185	-0.132423	0.0523578	0.11378	-0.32237	0.180141	-0.061368	0.0969653	-0.127775	0.0446845	-0.225108	0.197579	-0.0321912	-0.145995	0.00993274	-0.0781865	0.4124	0.196016	-0.0835095	0.271655	0.246843	0.145946	0.180807	-0.0332155	-0.104068	0.149547	0.276397	-0.218801	-0.0414142	0.233684	-0.0511835	-0.0387212	0.296014	-0.0273933	-0.070149	0.067228	-0.0387106	0.172117	-0.0661936	-0.159437
KEGG_RENAL_CELL_CARCINOMA	0.230114	-0.0275036	10.8715	2.36e-24	6.54e-24	44.2642	0.152867	-0.166442	-0.0123809	0.0793866	0.0125331	0.20362	-0.0731255	-0.171104	-0.127252	-0.442865	0.124995	-0.33648	-0.374908	0.303471	0.000260906	-0.130501	-0.22229	-0.299345	-0.136906	-0.134566	-0.331023	0.325861	0.305773	0.247865	0.321197	0.229169	0.299125	-0.104743	-0.282468	0.0986962	0.140158	-0.0953452	-0.200214	0.152682	0.0823725	0.40441	0.380406	0.159532	0.145491	0.140959	0.288589	0.203546	-0.155696
KEGG_RENIN_ANGIOTENSIN_SYSTEM	-0.357136	0.00754352	-14.0669	6.16e-37	2.6e-36	73.0327	-0.211293	0.0132545	0.100487	0.512123	-0.0778026	-0.0117073	-0.00548308	0.247675	-0.0837146	0.101376	-0.535304	0.350775	0.0944824	-0.322895	0.226605	-0.0624045	0.0081242	-0.0519245	0.0984905	0.344742	0.0848635	-0.146722	-0.475184	-0.414298	0.0604638	-0.518031	-0.425544	-0.361408	-0.172901	0.0790256	-0.315868	-0.271058	0.131385	-0.119036	0.234963	-0.279465	-0.0627188	-0.0980846	0.128479	-0.168138	-0.282916	0.421718	-0.0784289
KEGG_RETINOL_METABOLISM	-0.655075	0.0383261	-21.933	4.65e-71	1.59e-69	151.222	0.0898528	0.583686	0.506113	0.273584	0.313849	0.360175	-0.483813	0.48181	0.0274321	0.615077	-0.573783	-0.0514005	0.371497	-0.0382225	0.379542	-0.0176072	-0.0995222	0.504345	0.391879	0.508326	0.453954	-0.745	-0.696564	-0.637024	-0.549018	-0.643405	-0.580028	-0.605001	0.397748	-0.521437	-0.0779537	-0.369931	0.317193	-0.383916	0.621211	-0.581169	0.432592	0.554345	0.278473	-0.0099803	-0.337527	0.63346	0.0876129
KEGG_RIBOFLAVIN_METABOLISM	0.0648532	-0.0168031	2.36242	0.0186234	0.0219237	-4.86801	-0.337574	-0.316004	0.115349	-0.00988267	0.00278202	0.0124561	0.31393	-0.138158	0.572097	-0.220471	-0.125872	0.172416	0.1298	0.295089	-0.108967	0.259945	-0.0103418	-0.251549	-0.35975	-0.109376	-0.338979	-0.349713	-0.129136	-0.282522	-0.565829	-0.345016	-0.0813075	-0.201554	-0.233567	0.297939	-0.144614	0.193564	0.0933029	-0.167258	-0.353759	-0.364363	0.172257	-0.415331	-0.159766	-0.184853	0.243299	-0.199444	-0.0172596
KEGG_RIBOSOME	0.0780347	-0.0358626	1.42681	0.154396	0.16794	-6.62456	-0.431073	-0.864455	-0.729941	-0.850604	-0.549689	-0.763194	0.574166	-0.604517	-0.675775	0.837118	-0.323365	0.629411	-0.375078	-0.590482	-0.595933	0.549223	-0.720154	-0.65369	-0.530637	-0.53895	0.419698	-0.153111	0.346092	-0.262554	-0.635675	-0.0634897	0.221175	0.794641	-0.803589	0.602055	-0.378035	0.0697816	-0.202991	0.0458167	-0.475825	0.185343	-0.691697	0.615	0.423978	-0.624902	-0.640874	-0.635221	-0.43268
KEGG_RIG_I_LIKE_RECEPTOR_SIGNALING_PATHWAY	0.12606	-0.00750714	7.30182	1.49e-12	2.84e-12	17.4192	0.241661	0.280272	-0.279976	0.143295	-0.0890282	0.31595	0.109947	-0.237047	-0.107295	-0.19809	0.384051	-0.287958	-0.0598944	0.0438343	-0.0151903	-0.234297	-0.0252335	0.105182	0.0201792	0.166375	0.176025	0.214551	0.067098	0.187795	0.126907	0.402209	0.259763	0.0346991	-0.205936	-0.18747	-0.0912902	-0.09671	0.000538253	-0.222117	-0.147121	-0.0927369	-0.117255	-0.0451216	-0.205027	0.0179785	0.0771375	-0.0485541	-0.145268
KEGG_RNA_DEGRADATION	0.355374	-0.0419786	16.3217	1.77e-46	9.67e-46	94.8859	0.419461	-0.514071	-0.317752	-0.314515	-0.378653	-0.274995	0.399812	-0.361187	0.0681672	-0.369302	0.030908	-0.226682	0.177298	-0.280327	-0.319854	-0.0635187	-0.411016	-0.261462	0.126885	-0.113815	0.12345	-0.0384012	0.212552	0.0805822	0.205389	0.232941	0.136928	0.164658	-0.214572	0.454072	-0.173935	-0.107382	0.314321	-0.0772987	-0.445885	0.260213	-0.482199	-0.272209	-0.0951386	-0.175304	0.343408	-0.4531	0.151583
KEGG_RNA_POLYMERASE	0.15999	-0.0422628	5.51125	6.32e-08	9.4e-08	7.01073	-0.0814414	-0.647373	-0.606618	-0.570314	-0.390525	-0.561359	0.572291	-0.356865	-0.305276	0.350556	0.216991	-0.0645155	-0.00322421	-0.502468	-0.493248	0.00946401	-0.390145	-0.244647	0.0664117	-0.293689	0.244658	-0.130288	0.115363	-0.195682	-0.247781	-0.165838	-0.0747614	0.433404	-0.202905	0.277151	-0.0616014	0.139715	0.336356	-0.42628	-0.381296	-0.28725	-0.249164	0.133	-0.0454421	0.109789	0.162322	-0.544263	-0.0121694
KEGG_SELENOAMINO_ACID_METABOLISM	-0.0144147	-0.0305664	-0.677894	0.498222	0.51483	-7.41042	0.588176	-0.156381	-0.366751	-0.038556	-0.313278	0.0272919	-0.0293863	0.0239669	0.0368786	-0.32207	0.107521	-0.444555	0.35037	-0.211997	-0.189739	-0.0160319	-0.165872	0.118874	0.0757213	-0.0539157	0.230646	-0.410977	-0.20716	-0.239147	-0.0627162	-0.160569	-0.249994	-0.272813	-0.102524	0.00993199	-0.0262487	-0.214548	0.103781	-0.178013	-0.123212	-0.193812	-0.0396494	-0.150781	0.142347	0.124259	0.101154	-0.114883	0.138363
KEGG_SMALL_CELL_LUNG_CANCER	0.193935	-0.0253085	9.14353	2.87e-18	6.35e-18	30.3935	0.0765305	0.0784845	-0.294451	0.000957444	0.141591	0.336742	-0.234958	-0.321444	-0.101176	-0.508496	0.226791	-0.370657	-0.197127	0.158584	-0.107125	-0.166418	-0.361217	-0.15795	-0.127725	-0.184802	-0.230444	0.313692	0.291604	0.304308	0.25405	0.337376	0.124544	-0.212534	-0.247902	0.00698506	0.0111454	-0.178963	-0.0242408	0.0922482	0.0783343	0.237913	-0.122938	0.0609916	0.0583749	-0.0925148	0.339455	0.104397	-0.308809
KEGG_SNARE_INTERACTIONS_IN_VESICULAR_TRANSPORT	0.161339	-0.0427995	7.59041	2.18e-13	4.31e-13	19.3112	0.248938	-0.311667	-0.07346	-0.0122486	0.112166	-0.0911161	0.249598	-0.399848	-0.041625	-0.164129	0.223951	0.00198523	-0.0054109	-0.0219094	0.0330883	-0.290548	-0.179619	-0.188182	-0.350195	-0.228115	0.180693	0.157311	0.352894	0.308366	0.0826574	0.417824	0.446342	0.18316	-0.10774	-0.00525918	0.224767	0.292963	0.219674	-0.218989	-0.434621	0.356595	-0.248192	-0.112098	-0.280092	0.273979	-0.0608821	-0.446065	0.112797
KEGG_SPHINGOLIPID_METABOLISM	0.047664	-0.0255447	2.51043	0.0124435	0.0150291	-4.51252	-0.205682	-0.0753859	-0.189729	0.172747	-0.272731	0.124628	-0.014445	-0.113429	0.242041	-0.497749	-0.218784	-0.329947	-0.370813	0.160224	-0.184802	-0.173668	-0.0033323	-0.308866	-0.200128	-0.376396	-0.134764	0.0256677	-0.0295782	0.124349	0.126935	0.0466207	0.171642	-0.29928	0.0202335	-0.389683	-0.16831	-0.225445	-0.00273188	-0.161638	0.0372766	0.172192	0.211486	-0.222007	-0.155426	0.059519	0.0357233	0.0997269	-0.348982
KEGG_SPLICEOSOME	0.478864	-0.0334618	18.3638	2.29e-55	2.37e-54	115.251	0.419113	-0.608942	-0.496037	-0.526433	-0.503111	-0.469422	0.582681	-0.383967	0.0860591	-0.290067	0.391091	-0.301128	0.069965	-0.213225	-0.396273	0.0580517	-0.0506882	-0.354268	-0.0466776	-0.357253	0.274677	0.158309	0.37668	0.195298	0.312379	0.319192	0.339564	0.391547	-0.337979	0.399186	-0.00128688	0.337282	0.113617	-0.379011	-0.571633	0.207641	-0.504663	-0.260629	-0.402179	-0.350009	0.389489	-0.585683	0.304407
KEGG_STARCH_AND_SUCROSE_METABOLISM	-0.428055	0.0276413	-17.9464	1.54e-53	1.25e-52	111.061	0.422589	0.365457	0.366868	0.31796	0.369996	0.370843	0.0332599	0.369249	0.285702	0.267592	-0.467323	-0.183179	0.264934	-0.129445	0.108853	-0.252911	-0.298323	0.246456	0.279141	0.423702	0.247281	-0.534126	-0.55821	-0.384684	-0.406362	-0.403385	-0.462222	-0.493629	0.236601	-0.389085	-0.0292151	-0.321983	0.224636	-0.265526	0.52885	-0.345522	0.350518	0.0611015	0.330334	0.0140112	0.150073	0.522039	-0.223969
KEGG_STEROID_BIOSYNTHESIS	-0.267618	0.0069685	-6.02466	3.78e-09	6.12e-09	9.74892	-0.455193	-0.280343	-0.275034	0.309745	-0.000632718	-0.681978	-0.510501	0.433216	0.367262	0.198237	-0.72493	-0.438824	0.185	0.307966	-0.46115	0.58662	0.604093	0.525567	0.558561	0.547105	0.644198	-0.78208	-0.741897	-0.624354	-0.588731	-0.749971	-0.803363	-0.694224	-0.729745	0.00708848	-0.150113	-0.273587	-0.0829704	-0.672079	0.542328	-0.794193	-0.608074	-0.417575	0.632313	0.0324082	0.0638429	-0.37191	0.408877
KEGG_STEROID_HORMONE_BIOSYNTHESIS	-0.587684	0.0356679	-22.0245	1.85e-71	8.59e-70	152.141	0.113706	0.383273	0.240054	0.15494	0.395423	0.157427	-0.28459	0.385746	0.229348	0.570239	-0.48605	-0.106479	0.310917	-0.308821	0.117861	-0.115307	-0.320516	0.383471	0.404745	0.404591	0.556366	-0.680505	-0.586554	-0.622341	-0.527309	-0.47922	-0.576328	-0.497517	0.201579	-0.428926	-0.0930038	-0.336742	0.292818	-0.26977	0.528171	-0.485706	0.383468	0.274405	0.260223	-0.0572108	-0.228958	0.416101	-0.160547
KEGG_SULFUR_METABOLISM	-0.248472	-0.00293623	-10.1461	1e-21	2.49e-21	38.2661	0.416007	0.26195	0.248654	0.0484843	0.09873	-0.143532	0.174146	-0.166589	-0.102256	0.299766	-0.225113	-0.080893	0.341152	0.40764	0.297015	0.0473695	0.0202934	-0.0772617	-0.117171	-0.0891258	-0.275571	-0.415174	-0.256508	-0.212642	0.221458	-0.54823	-0.584234	-0.150984	-0.159935	-0.183409	-0.337249	0.255003	0.272198	-0.13376	0.278051	-0.210307	0.411066	0.447724	0.30468	-0.416049	-0.374661	0.41535	0.103407
KEGG_SYSTEMIC_LUPUS_ERYTHEMATOSUS	-0.187425	-0.00742394	-7.76108	6.8e-14	1.36e-13	20.4561	0.00145276	0.303009	-0.049874	-0.0531735	-0.00674348	-0.219583	0.278529	-0.325735	0.211126	0.2664	-0.0831409	-0.059769	-0.119729	-0.312022	0.366752	0.402968	-0.160405	-0.238611	-0.281676	-0.161919	0.174053	-0.324537	-0.149984	-0.390608	0.140139	-0.418912	0.0245867	-0.158147	0.183896	-0.353054	-0.456404	0.436378	0.310923	0.0279319	0.107256	-0.10119	0.119143	0.369939	-0.148293	-0.220728	-0.325003	0.116364	0.314197
KEGG_T_CELL_RECEPTOR_SIGNALING_PATHWAY	0.193965	-0.0223029	7.5597	2.68e-13	5.25e-13	19.1072	0.182165	0.386598	-0.161062	0.331252	0.199612	0.473933	0.253965	-0.345915	0.208466	-0.322451	0.299941	-0.0286812	-0.286564	0.254621	0.233518	-0.128465	0.176028	-0.312492	-0.295755	0.152353	0.00508253	0.486172	0.268514	0.348956	0.414045	0.472041	0.306869	-0.044942	-0.245327	-0.130907	-0.157602	0.215443	-0.201632	0.138387	0.304911	0.228661	-0.155768	0.238839	-0.0982725	-0.116921	0.0550736	0.211046	-0.037748
KEGG_TASTE_TRANSDUCTION	-0.0238659	0.0325118	-1.32223	0.186831	0.20087	-6.76767	-0.308304	0.436099	0.307985	0.260617	0.168129	0.0189641	-0.165197	0.125587	-0.26289	0.116309	0.210938	0.19334	-0.0953963	0.194706	0.35377	-0.0862221	0.159177	0.235849	-0.255999	-0.0628965	-0.0660152	0.188371	-0.0984296	0.117469	0.135473	0.148561	0.226942	-0.0151562	0.0290344	0.135286	0.0105506	0.189448	-0.232229	0.202475	0.343876	-0.131576	0.349895	-0.00474604	-0.131138	-0.158003	-0.121398	0.0652095	-0.0933381
KEGG_TAURINE_AND_HYPOTAURINE_METABOLISM	-0.231351	-0.00237605	-9.18155	2.14e-18	4.79e-18	30.6824	-0.354279	0.475131	-0.466905	-0.0135968	0.333582	0.325104	-0.452365	0.0368464	-0.394924	0.325228	0.209217	-0.184577	-0.0547273	0.318787	-0.0668215	0.188039	-0.246754	-0.0554348	-0.322722	0.560315	0.397724	-0.0956999	0.126956	-0.126803	0.173772	0.000885538	0.0126235	-0.0666105	-0.446417	-0.246196	0.228073	-0.336287	-0.236839	-0.0636452	0.523456	-0.260377	-0.0428513	0.376379	0.0403102	-0.250416	-0.390087	0.518938	-0.212644
KEGG_TERPENOID_BACKBONE_BIOSYNTHESIS	-0.280381	0.0107167	-7.08543	6.1e-12	1.1e-11	16.0375	0.135781	-0.444859	0.204815	-0.000548141	-0.15678	-0.355005	-0.403513	-0.187784	-0.374771	0.430808	-0.747349	-0.434025	0.387934	0.129044	-0.354643	0.50095	0.457638	0.576739	0.590437	0.58153	0.785272	-0.781441	-0.582558	-0.76533	-0.709563	-0.711968	-0.668178	-0.611545	-0.537672	0.46233	-0.140535	-0.293085	0.0883847	-0.537319	0.30039	-0.598837	-0.11329	-0.205639	0.447188	-0.390605	0.0348474	-0.122068	0.16516
KEGG_TGF_BETA_SIGNALING_PATHWAY	0.149528	-0.0228963	7.12508	4.73e-12	8.62e-12	16.2883	-0.0813608	0.0801958	-0.135139	-0.0121251	-0.136326	0.356747	-0.179481	-0.15647	-0.371913	-0.420441	0.0824403	-0.31183	-0.315082	0.162945	0.064725	0.00140636	-0.212793	-0.250867	-0.0965714	-0.233257	-0.168725	0.30467	0.222879	0.2745	0.0799949	0.244274	0.117152	-0.12922	-0.316826	0.181817	-0.0154646	-0.337421	-0.298545	0.389412	0.265459	0.338168	0.185179	0.0855336	0.207119	-0.371572	0.153821	0.332833	-0.0919159
KEGG_THYROID_CANCER	0.217442	-0.0350767	11.0382	5.67e-25	1.65e-24	45.6759	0.172107	-0.0333735	-0.202188	-0.0370096	-0.444475	-0.149453	0.104596	-0.373362	-0.116438	-0.540376	0.148586	-0.381841	-0.407495	-0.00378587	-0.268692	0.107751	-0.257171	-0.214519	-0.0594265	-0.276396	-0.216633	0.294147	0.137197	0.148941	0.089867	0.15074	0.202508	-0.137931	-0.241394	0.0842272	-0.0802682	-0.0847275	0.160312	-0.146363	-0.0842271	0.204015	-0.127532	-0.0758526	-0.300292	0.0258332	0.313049	0.0206161	-0.158162
KEGG_TIGHT_JUNCTION	0.110022	-0.0151084	6.70398	6.75e-11	1.15e-10	13.6817	0.133026	-0.168877	9.43e-06	-0.0942017	-0.0970196	0.0187821	-0.150937	-0.055977	-0.0998455	-0.308383	0.0363655	-0.191731	-0.179683	0.207211	-0.136001	-0.0494526	-0.116854	-0.209767	0.0294001	-0.155894	-0.00763477	0.352372	0.326953	0.330921	0.21841	0.223483	0.343309	0.265627	-0.226559	0.00369675	0.19824	0.0560513	-0.117418	-0.065303	0.0429689	0.34332	0.0560975	0.0568266	0.120876	-0.0280113	0.12221	0.224865	-0.08541
KEGG_TOLL_LIKE_RECEPTOR_SIGNALING_PATHWAY	0.0972984	-0.0147824	4.24745	2.68e-05	3.66e-05	1.18814	0.26955	0.227743	-0.271234	0.372308	0.240231	0.407583	0.095097	-0.222548	-0.0309088	-0.24433	0.287364	-0.225673	-0.246841	0.0996686	0.0487004	-0.109106	0.0780736	-0.189752	-0.234217	0.118356	0.0916277	0.268161	0.0660156	0.262593	0.214287	0.391824	0.174249	-0.124299	-0.124877	-0.385124	-0.102761	0.141735	-0.233045	-0.124567	0.218569	0.0110391	0.019722	0.150071	-0.184578	-0.00276052	0.0847087	0.241	-0.173527
KEGG_TRYPTOPHAN_METABOLISM	-0.61209	0.0178315	-21.8763	8.25e-71	2.19e-69	150.652	0.273644	0.430885	0.243056	0.331591	-0.0195674	0.334517	-0.385335	0.560462	0.0119043	0.383083	-0.493914	-0.105507	0.487416	-0.349307	0.113254	0.157114	-0.167312	0.408955	0.208612	0.521062	0.496485	-0.676509	-0.607937	-0.748057	-0.592292	-0.572996	-0.647195	-0.543414	0.444957	-0.329176	-0.372622	-0.13046	0.389074	-0.0185327	0.580576	-0.449946	0.181283	0.472786	0.446187	-0.385295	-0.274357	0.657338	0.190203
KEGG_TYPE_I_DIABETES_MELLITUS	-0.100879	-0.00839052	-2.43269	0.015415	0.0183794	-4.70185	-0.174449	0.599371	-0.469016	0.293609	0.608667	0.51739	0.421327	-0.623782	0.484661	0.525887	0.19959	0.522661	0.296292	-0.407209	0.259202	-0.130582	0.386263	0.0755781	-0.448955	0.504719	0.198999	0.372903	-0.245495	0.355783	0.394945	0.534678	0.0645687	0.209035	0.211682	-0.592203	-0.366234	0.52127	0.280494	0.238383	0.352264	-0.0518362	-0.426074	0.439063	-0.331861	-0.342366	-0.255665	0.181175	0.230372
KEGG_TYPE_II_DIABETES_MELLITUS	-0.0172995	-0.00510114	-0.865428	0.387311	0.404718	-7.2659	0.0365569	0.308831	0.193926	0.427784	0.361053	0.320581	-0.303369	-0.0198055	0.155554	-0.336644	-0.0212669	-0.0528426	-0.229585	0.235852	0.172019	-0.216294	0.266814	-0.0318633	-0.175505	0.272299	-0.124477	0.249026	0.0189768	0.23579	0.0869062	0.0302443	0.106723	-0.199589	-0.209892	-0.156983	0.102234	-0.0134034	-0.341613	0.149374	0.375221	0.071985	0.228634	-0.0185002	0.0054238	0.0604104	0.108249	0.381096	-0.305609
KEGG_TYROSINE_METABOLISM	-0.491654	0.015087	-21.4014	1e-68	2.33e-67	145.871	0.204761	0.248551	0.215066	0.0896595	-0.0696536	0.125015	-0.417796	0.15717	-0.257679	0.320185	-0.255724	-0.150628	0.317467	-0.317435	0.33591	-0.0586869	-0.224081	0.28253	0.218168	0.212032	0.461853	-0.41419	-0.568333	-0.545964	-0.541387	-0.571145	-0.606519	-0.394416	0.259054	-0.0841858	-0.238508	-0.183334	0.230035	-0.0153902	0.24589	-0.433853	0.285993	0.496269	-0.0305819	0.00229821	-0.360413	0.39466	0.044756
KEGG_UBIQUITIN_MEDIATED_PROTEOLYSIS	0.301207	-0.0370849	15.4318	1.14e-42	5.91e-42	86.1558	0.197625	-0.394117	-0.0772147	-0.173025	-0.359449	-0.114267	0.207657	-0.327637	-0.0730117	-0.454521	0.10349	-0.392615	-0.116245	0.0304757	-0.242317	0.0911663	-0.189647	-0.256027	0.134232	-0.151834	-0.043746	0.107752	0.319882	0.185688	0.325253	0.324372	0.155425	-0.0200015	-0.0679001	0.241937	0.0882673	-0.137044	0.272246	-0.305384	-0.378548	0.201032	-0.0860723	-0.357042	-0.216489	0.203904	0.419447	-0.384839	0.0380659
KEGG_VALINE_LEUCINE_AND_ISOLEUCINE_BIOSYNTHESIS	0.0841819	-0.0282018	2.50499	0.0126336	0.0151603	-4.52596	0.221444	-0.707937	-0.0149417	-0.102	-0.396052	-0.240343	0.237809	-0.351675	0.374313	-0.463249	-0.228883	-0.211697	-0.438824	-0.293018	-0.532417	0.152337	0.032696	-0.28675	0.435429	0.335023	0.00841914	-0.398411	0.327015	-0.522299	-0.14558	-0.270808	-0.447997	-0.342193	0.457499	0.617767	-0.104588	-0.0943234	0.489619	-0.238132	-0.2636	0.493128	0.236126	-0.491631	0.427708	-0.412422	0.456649	-0.570799	0.298211
KEGG_VALINE_LEUCINE_AND_ISOLEUCINE_DEGRADATION	-0.607786	0.0130465	-16.5036	2.9e-47	1.74e-46	96.6831	0.430437	0.300594	0.585872	0.410892	-0.385727	0.0718428	-0.455424	0.572702	-0.318469	0.172339	-0.662349	-0.277884	0.46843	-0.301504	0.277505	0.45627	0.285101	0.573847	0.503326	0.691764	0.571768	-0.837229	-0.607221	-0.7813	-0.691131	-0.749553	-0.660828	-0.583883	0.548656	0.25367	-0.40077	-0.274813	0.566679	0.219597	0.561489	-0.28403	0.438355	0.376014	0.400062	-0.419163	0.0205886	0.671673	0.126567
KEGG_VASCULAR_SMOOTH_MUSCLE_CONTRACTION	-0.0269147	-0.00852701	-1.27743	0.202175	0.214883	-6.82567	0.0290275	0.345803	0.21234	0.186503	0.386625	0.370348	-0.321408	-0.0955903	-0.229991	-0.213813	-0.113769	0.139079	-0.321487	0.279221	0.278826	-0.108161	-0.117521	-0.103919	-0.296852	0.0389901	-0.305821	0.356741	0.00841829	0.0693879	0.00166576	0.0162532	-0.04886	0.0355619	-0.272646	0.0849854	0.348884	0.160069	-0.27743	0.298442	0.391765	-0.0273701	0.343893	0.133985	0.260993	-0.217252	0.116053	0.342555	-0.185896
KEGG_VASOPRESSIN_REGULATED_WATER_REABSORPTION	0.239712	-0.0377286	11.7565	1.08e-27	3.48e-27	51.8849	-0.190357	-0.233391	-0.08006	-0.119922	-0.291382	0.0215984	0.0543359	-0.366317	0.0243958	-0.488109	0.134686	-0.12431	-0.427291	-0.0212677	-0.0614297	-0.374987	-0.321534	-0.115122	-0.328133	-0.257045	-0.25181	0.353241	0.418389	0.389878	0.178119	0.411635	0.439876	0.221138	-0.329847	0.164791	0.267718	0.174997	-0.162543	0.229697	-0.0670138	0.462831	-0.0178917	-0.00847324	-0.0423115	-0.160581	0.358453	-0.0764466	-0.0809958
KEGG_VEGF_SIGNALING_PATHWAY	0.0948787	-0.0220251	5.83432	1.1e-08	1.7e-08	8.70967	0.00278332	0.216121	0.19634	0.232214	0.294153	0.117288	0.00317946	-0.124826	-0.0735345	-0.26974	0.120886	-2.75e-05	-0.194003	0.174684	0.312257	-0.183865	0.0535597	-0.166816	-0.101357	-0.083638	-0.133023	0.356021	0.194148	0.149916	0.237008	0.0321848	0.0837195	-0.0077141	-0.236192	-0.00475282	0.115386	0.203091	-0.338721	0.119404	0.0876465	0.213358	0.199816	0.0192487	-0.156761	-0.00133183	0.0477795	0.0173227	-0.124106
KEGG_VIBRIO_CHOLERAE_INFECTION	0.0967454	-0.0222568	4.6217	5.11e-06	7.2e-06	2.77164	-0.0560638	-0.251613	-0.151666	-0.313592	0.345858	-0.23887	0.112726	-0.533587	0.254423	-0.211605	0.071088	-0.117561	-0.450122	-0.126693	-0.220695	-0.280789	-0.30039	-0.300524	-0.150026	-0.23227	-0.0310051	0.150548	0.156023	0.0674608	0.133711	0.0383364	0.337052	0.087623	-0.416157	-0.0406708	0.17556	0.323162	-0.0417467	-0.0337783	-0.0638137	0.164057	0.121545	-0.101545	-0.413802	0.189155	0.250078	-0.308921	-0.325766
KEGG_VIRAL_MYOCARDITIS	-0.0705461	-0.00989214	-2.42525	0.01573	0.0186355	-4.71968	0.265769	0.437079	-0.325597	0.230327	0.450666	0.470481	0.191022	-0.469519	0.149741	0.097831	0.0947123	0.107421	0.0606243	-0.241	0.00180429	-0.277757	0.0579784	0.0563563	-0.263499	0.394914	0.177723	0.470431	-0.0721213	0.269629	0.165118	0.349224	0.089	0.114889	0.260487	-0.235033	-0.207041	0.428493	0.219974	0.18683	0.389677	0.0509187	-0.0335045	0.281808	-0.160213	-0.227465	-0.139475	0.320267	0.013697
KEGG_WNT_SIGNALING_PATHWAY	0.164099	-0.0167359	9.48549	2.01e-19	4.67e-19	33.0204	0.00861259	-0.149182	0.0407459	-0.0744849	-0.101153	0.180045	-0.263645	-0.248366	-0.286161	-0.392296	0.165185	-0.190637	-0.316179	0.225998	0.215408	-0.0843439	-0.0897912	-0.360368	0.0178787	-0.124303	-0.139008	0.41823	0.309106	0.243408	0.136811	0.271259	0.211251	0.0438993	-0.220492	0.25164	0.0980574	-0.187295	-0.159084	0.230516	0.0348834	0.229901	0.178318	-0.00458685	0.0338329	-0.0300328	0.0874632	0.192013	-0.306188
[truncated: 360 more columns]

## Sheet: Supplementary Table 4
Supplementary Table 4: TME infiltration characteristics of samples in TCGA-HBM cohorts
Input Sample	B cells naive	B cells memory	Plasma cells	T cells CD8	T cells CD4 naive	T cells CD4 memory resting	T cells CD4 memory activated	T cells follicular helper	T cells regulatory (Tregs)	T cells gamma delta	NK cells resting	NK cells activated	Monocytes	Macrophages M0	Macrophages M1	Macrophages M2	Dendritic cells resting	Dendritic cells activated	Mast cells resting	Mast cells activated	Eosinophils	Neutrophils	P-value	Pearson Correlation	RMSE
TCGA.2Y.A9GS.01A	0.0395725	0	0.00222164	0.0103313	0	0.0532368	0.0001	0	0.0224413	0.0184535	0	0.0402755	0.00403395	0.214763	0.154999	0.329733	0.0413964	0	0.0684894	0	0	0	0.095	0.110496	1.0667
TCGA.2Y.A9GT.01A	0.0958748	0	0.00623177	0.358216	0	0.139969	0	0.00729768	0.0275603	0	0	0.109278	0.0311335	0.0143447	0.0783618	0.0776253	0.00577592	0	0.0475114	0	0	0.0008	0.054	0.145939	1.06022
TCGA.2Y.A9GU.01A	0.0596391	0	0.0198016	0.160791	0	0.0902368	0	0.0381378	0.054898	0	0	0.0704871	0.0216818	0.0605574	0.0699436	0.27643	0	0	0.0773956	0	0	0	0.714	-0.0145	1.08833
TCGA.2Y.A9GV.01A	0.0418256	0	0.00213678	0.0936488	0	0.176956	0	0	0.0705692	0	0	0.0352647	0.00395945	0.044142	0.0550762	0.428593	0	0	0.0458163	0	0	0.00201277	0.273	0.0386237	1.07617
TCGA.2Y.A9GW.01A	0.0334757	0	0	0.017046	0	0.15392	0	0	0.0479566	0	0	0.00429571	0.00529822	0.481816	0.0894734	0.0353393	0.104979	0	0.0264009	0	0	0	0.008	0.326843	0.96898
TCGA.2Y.A9GX.01A	0.0591628	0	0.0146341	0.0993193	0	0.323123	0.00788281	0	0.0107837	0	0	0.0140937	0.00949208	0.105602	0.0767568	0.148646	0.0899375	0	0.0405657	0	0	0	0.035	0.183228	1.01099
TCGA.2Y.A9GY.01A	0.00492237	0	0.0273265	0.324869	0	0	0.0588543	0.027922	0.0850205	0	0	0.0362793	0.0124911	0.21604	0.0613963	0.123736	0.0192643	0	0.00187807	0	0	0	0.095	0.1104	1.05622
TCGA.2Y.A9GZ.01A	0.0634154	0	0.00954237	0.137346	0	0.00172681	0	0.0402461	0.0451485	0	0	0.0572463	0.0006	0.172404	0.0567455	0.361656	0.00270288	0	0.0512503	0	0	0	0.342	0.0247234	1.0849
TCGA.2Y.A9H0.01A	0.00702281	0	0	0.31755	0	0.100206	0.0613418	0.0592633	0.0179535	0	0	0.0654204	0.0142222	0.042526	0.0882442	0.114636	0.006954	0	0.10201	0	0	0.00264965	0.162	0.0714717	1.07741
TCGA.2Y.A9H1.01A	0.0261681	0	0.00650617	0.253089	0	0.0677306	0.0052504	0.0545839	0.0961792	0	0	0.0472075	0.00541685	0.179193	0.0622694	0.138357	0.0100433	0	0.0480056	0	0	0	0.235	0.0464186	1.08038
TCGA.2Y.A9H2.01A	0.0320823	0	0.0006	0.091727	0	0.124633	0	0.0320327	0.068119	0	0	0.0287447	0.0212694	0.263687	0.0997961	0.133737	0.0654884	0	0.0290494	0	0	0.00907535	0.017	0.241345	0.991979
TCGA.2Y.A9H3.01A	0.0250366	0	0.0283993	0.223721	0	0.181002	0	0.0275348	0.0273592	0	0	0.0562288	0.0173557	0.0393539	0.074719	0.0956417	0.00349824	0	0.200149	0	0	0	0.122	0.0964616	1.05494
TCGA.2Y.A9H4.01A	0.0164398	0.00845217	0	0.132818	0	0.153659	0	0	0.0842665	0	0	0.0785125	0.00261133	0	0.0604108	0.214307	0.174076	0	0.0744473	0	0	0	0.498	0.00490968	1.08071
TCGA.2Y.A9H5.01A	0.0266528	0.00612437	0.0169766	0.0975175	0	0.26246	0	0.0834578	0.0540599	0	0	0.0507262	0.00883506	0.0642293	0.0861202	0.112253	0.0822277	0	0.0483602	0	0	0	0.421	0.0125683	1.08785
TCGA.2Y.A9H6.01A	0.0458818	0	0	0.0720478	0	0.340964	0	0.0005	0.0771286	0	0	0.0456119	0.0271742	0.0362188	0.0277865	0.162728	0.112471	0	0.0515083	0	0	0	0.434	0.0108762	1.08482
TCGA.2Y.A9H7.01A	0.0192328	0.00802997	0	0.0697562	0	0.487192	0	0	0.0141171	0	0	0.019314	0.0492997	0.00961074	0.0510761	0.131913	0.0348307	0	0.0990485	0	0	0.00657886	0.689	-0.0121	1.10664
TCGA.2Y.A9H8.01A	0	0	0.0373449	0.260255	0	0.0282936	0	0.0879646	0.104818	0	0	0.0776002	0.0195158	0.139055	0.0541144	0.152872	0.0132709	0	0.0248962	0	0	0	0.128	0.0897203	1.06458
TCGA.2Y.A9H9.01A	0.0507158	0	0.0137378	0.123739	0	0.217195	0	0.0255211	0.0381714	0	0	0.0426037	0.0102906	0.0101189	0.130454	0.244559	0.00698048	0	0.085914	0	0	0	0.544	0.0005	1.09023
TCGA.2Y.A9HA.01A	0.00794851	0	0.00234523	0.00949637	0	0.184344	0	0	0.00805367	0.00945487	0	0.0671941	0.0444244	0.278101	0.0397676	0.174553	0	0	0.174317	0	0	0	0.105	0.104037	1.05145
TCGA.2Y.A9HB.01A	0.0419762	0	0.00574805	0.343607	0	0.0885366	0.0132372	0.0115373	0.0695094	0	0	0.00964005	0.00877076	0.0372321	0.141653	0.192543	0.0063769	0	0.0296329	0	0	0	0.266	0.0400011	1.09466
TCGA.3K.AAZ8.01A	0.0689158	0	0.00447944	0.197037	0	0.336785	0	0	0.00777337	0	0	0.074419	0.0157776	0.0735162	0.0681488	0.133029	0	0.00894653	0.0105641	0	0	0.0006	0.391	0.0162697	1.1073
TCGA.3X.AAV9.01A	0.0204055	0.0101926	0.0590923	0.320165	0	0.128249	0.0299792	0.0278824	0.0144909	0.00743303	0	0.0457031	0.00804961	0.0662192	0.049759	0.118207	0.0285285	0	0.0656429	0	0	0	0.047	0.154616	1.03312
TCGA.3X.AAVA.01A	0.049935	0.0704637	0.0278336	0.140163	0	0.215753	0	0.0393718	0.0235008	0	0	0.053979	0.00471074	0.0668611	0.0368397	0.152744	0.0684185	0	0.0434284	0	0	0.00599764	0.013	0.28401	0.967818
TCGA.3X.AAVB.01A	0	0.0102152	0.0517764	0.0880905	0	0.10561	0	0.0103297	0.041259	0	0	0.0905337	0.00695675	0.196696	0.0354695	0.190069	0.0624138	0	0.109551	0	0	0.00103009	0.04	0.172152	1.01396
TCGA.3X.AAVC.01A	0.0631455	0	0.00866175	0.188128	0	0.110025	0.0532581	0.0467185	0.0472349	0	0.0463373	0	0	0.108948	0.0893477	0.0731186	0	0.0335041	0	0.128458	0	0.0031144	0.094	0.110882	1.04919
TCGA.3X.AAVE.01A	0.108282	0	0.0226392	0.187033	0	0.104764	0.0092545	0.0340283	0.0691388	0	0	0.0529531	0.0213647	0.0555558	0.144749	0.0660034	0.0465325	0	0.068588	0	0	0.00911362	0.007	0.420696	0.90687
TCGA.4G.AAZO.01A	0.00247967	0.00635767	0	0.00585032	0	0.350461	0	0	0.0703525	0	0	0.195512	0.0066346	0.0370085	0.0657321	0.163436	0	0.00340308	0.092772	0	0	0	0.232	0.047559	1.09598
TCGA.4G.AAZT.01A	0.00589794	0.0409391	0.00588035	0.169102	0	0.325004	0	0.0001	0.00132304	0	0	0.0838015	0.0559439	0	0.0455685	0.159442	0.0496963	0.0002	0.057149	0	0	0	0.141	0.0820357	1.06438
TCGA.4R.AA8I.01A	0.0815767	0	0.0108895	0.0338864	0	0.0779901	0	0.059317	0.0542568	0.039652	0	0.0645137	0	0.19141	0.102791	0.199503	0	0.0325564	0.0516579	0	0	0	0.182	0.0597166	1.0653
TCGA.5C.A9VG.01A	0.0740784	0	0.0144906	0.0517258	0	0.21231	0	0	0	0	0	0.0505459	0.00680956	0.0356901	0.0555049	0.290948	0.00219654	0	0.2057	0	0	0	0.461	0.00720827	1.0742
TCGA.5C.A9VH.01A	0.047409	0	0.0107819	0.0717336	0	0.351339	0	0	0.0555401	0	0	0.0852842	0.00259667	0.0883785	0.111622	0.0859031	0.0140311	0	0.0753813	0	0	0	0.68	-0.0111	1.10754
TCGA.5C.AAPD.01A	0.0162207	0	0.0717482	0.236208	0	0.0631079	0.00736021	0.0422849	0.0767502	0	0	0.0300072	0.00522916	0.185446	0.0874478	0.0995424	0.0409855	0	0.025739	0	0	0.0119235	0.053	0.146938	1.03138
TCGA.5R.AA1C.01A	0.039733	0	0.0026408	0.230819	0	0.11647	0.00877644	0	0	0	0.0521253	0.0006	0.024494	0	0.123931	0.316438	0	0	0.0839855	0	0	0	0.45	0.00902953	1.08776
TCGA.5R.AA1D.01A	0.0742454	0	0.017055	0.0709032	0	0.288461	0.00323988	0	0.0175437	0.00968185	0	0.0430076	0.0175186	0.0763757	0.0376453	0.247448	0.0217977	0	0.0703168	0	0	0.00476033	0.161	0.0724466	1.05243
TCGA.5R.AAAM.01A	0.118482	0	0.025426	0.10359	0	0.209985	0.00486535	0	0	0	0	0.0129409	0.0382944	0.0415853	0.130483	0.269523	0.0158815	0	0.0289441	0	0	0	0.141	0.0818515	1.05457
TCGA.BC.A10Q.01A	0.0328368	0	0	0.102966	0	0.154261	0	0.00788772	0.0388776	0	0	0.0722523	0.10013	0.0890406	0.0486455	0.302622	0.0225939	0	0.0267142	0	0.0007	0.0005	0.38	0.017285	1.07924
TCGA.BC.A10R.01A	0	0.00967001	0.00641897	0.089894	0	0.142243	0	0	0.0447405	0	0	0.0537647	0.102833	0.0324215	0.0766103	0.205365	0.0360445	0	0.192093	0	0	0.00790212	0.877	-0.0251	1.08364
TCGA.BC.A10S.01A	0.0125855	0.00239662	0	0.20278	0	0.152847	0	0.0153433	0.0166276	0	0	0.0687954	0.00860761	0.0538396	0.0307129	0.392629	0.00443695	0	0.0363855	0	0	0.002013	0.37	0.0196721	1.09083
TCGA.BC.A10T.01A	0.0515117	0	0.00778392	0.0670068	0	0.206885	0	0	0	0.0477714	0	0.0467751	0.00856197	0.0169933	0.128948	0.196364	0.0160724	0	0.205326	0	0	0	0.516	0.00339779	1.08433
TCGA.BC.A10U.01A	0.00531789	0	0.00308266	0.116449	0	0.101789	0.0514808	0	0	0.0856549	0	0	0.0114227	0.160263	0.0151744	0.266657	0.00777952	0	0.174929	0	0	0	0.167	0.0698298	1.05718
TCGA.BC.A10W.01A	0	0.0001	0	0.0398498	0	0.082251	0	0.0389376	0.0552687	0	0	0.0340914	0.0280398	0.123599	0.1292	0.256443	0.165611	0	0.0465614	0	0	0	0.296	0.0347282	1.07942
TCGA.BC.A10X.01A	0.102115	0	0.00553607	0.103758	0	0.160676	0	0	0.0129406	0.0205819	0.00459077	0.0158363	0.0947296	0.037344	0.0683922	0.347723	0	0	0.0257758	0	0	0	0.235	0.0466142	1.06511
TCGA.BC.A10Y.01A	0.0302612	0	0.0011372	0.12592	0	0.216288	0	0.0380412	0.0474122	0.00590265	0	0.0776534	0.021592	0.0507135	0.129792	0.185392	0.00334019	0	0.0665545	0	0	0	0.246	0.0439497	1.08065
TCGA.BC.A10Z.01A	0.102377	0	0.00395977	0.0113729	0	0.0607206	0	0.0938686	0	0.00674146	0	0.0659503	0	0.103825	0	0.283305	0	0.197118	0.0579864	0	0	0.0127756	0.624	-0.0067	1.08669
TCGA.BC.A110.01A	0.045566	0	0.00535983	0.0793915	0	0.229328	0.0123006	0.00120492	0.00708291	0	0	0.0287627	0.22425	0.0299278	0.0566665	0.203479	0.00563943	0	0.0642528	0	0	0.0067885	0.155	0.0754321	1.04896
TCGA.BC.A112.01A	0.017471	0.0209892	0	0.0393693	0	0.154044	0	0	0.033771	0	0	0.0980356	0.0739669	0.191092	0.0224378	0.16981	0.00214469	0	0.13396	0	0.0364676	0.00644179	0.601	-0.0048	1.08297
TCGA.BC.A216.01A	0.0949403	0	0.0193043	0.47103	0	0	0.138019	0.0517087	0	0	0	0.0443759	0.0119884	0.0118331	0.0573805	0.0424385	0.00154127	0	0.0472349	0	0	0.00820538	0.192	0.0569165	1.10272
TCGA.BC.A217.01A	0.0225431	0	0.0114497	0.139148	0	0.249628	0.00125182	0.0253765	0.0513651	0.0254448	0	0.0185794	0	0.133556	0.0988285	0.183814	0.0041341	0	0.0348812	0	0	0	0.155	0.0752252	1.06694
TCGA.BC.A3KF.01A	0.0441164	0	0	0	0	0.321551	0	0	0	0.0236504	0	0.0201072	0.0163352	0.0354715	0.132566	0.177047	0.044038	0	0.182935	0	0	0.00218199	0.358	0.0215804	1.07448
TCGA.BC.A3KG.01A	0.0202917	0	0.0133198	0.119807	0	0.29196	0	0.0347116	0.0322359	0	0	0.05668	0.0309989	0.126019	0.0836961	0.104373	0.027506	0	0.0232027	0	0	0.0351976	0.667	-0.0104	1.10112
TCGA.BC.A5W4.01A	0.0005	0	0.00554878	0	0	0.354198	0	0	0.0148764	0.00654205	0	0.0709848	0.0506853	0.0797267	0.101516	0.205392	0	0	0.110014	0	0	0	0.43	0.012046	1.08203
TCGA.BC.A69H.01A	0.0492993	0	0.00343039	0.0486592	0	0.0990249	0	0.00732864	0.0750624	0.0122335	0	0.0549685	0	0.430877	0.0359573	0.144833	0.0137435	0	0.0214984	0	0	0.00308337	0.047	0.158726	1.0504
TCGA.BC.A69I.01A	0.02202	0	0.0026408	0.18123	0	0.0803746	0	0	0	0	0.00290765	0.0680228	0.101667	0.0633559	0.090077	0.192698	0.0462881	0	0.139937	0	0	0.00878094	0.379	0.0177639	1.07151
TCGA.BC.A8YO.01A	0.00789304	0	0.0002	0.211484	0	0.150088	0.0204923	0.0514064	0.011346	0	0	0.124944	0.0112853	0.0720908	0.139755	0.0569621	0.0621033	0	0.0782007	0	0	0.00176472	0.018	0.234217	1.0054
TCGA.BD.A2L6.01A	0.0299463	0	0.00362451	0.193545	0	0.258003	0.0114589	0	0.0670587	0	0.0189779	0.0229358	0.0226198	0.015556	0.129507	0.130644	0.024746	0	0.0713775	0	0	0	0.694	-0.0132	1.11134
TCGA.BD.A3EP.01A	0.0933702	0.0770203	0.00897687	0.0994566	0	0.195884	0	0.0542329	0.071751	0	0	0.0553737	0	0.0784354	0.0527188	0.0928277	0.0898684	0	0.0188548	0	0	0.0112292	0.024	0.224197	0.995959
TCGA.BD.A3ER.01A	0.0527944	0	0.00658214	0.0122862	0	0.180188	0.00705337	0	0.0349929	0.00229548	0	0.0832157	0.0102744	0.273354	0.0812589	0.182508	0.017594	0	0.0542804	0	0	0.0013225	0.16	0.0725062	1.06621
TCGA.BW.A5NO.01A	0.0532315	0	0.0461521	0.0662143	0	0.261605	0	0.034967	0.0267776	0.035263	0	0.0502801	0	0.158533	0.0598121	0.137747	0	0	0.0649817	0	0	0.0044358	0.07	0.130311	1.03426
TCGA.BW.A5NP.01A	0.0415273	0	0.0145925	0.151477	0	0.135074	0	0.00228803	0.00790132	0.0202531	0	0.0579035	0.0408291	0.0720185	0.17908	0.136318	0.0764484	0	0.064289	0	0	0	0.674	-0.0108	1.10106
TCGA.BW.A5NQ.01A	0.0538766	0	0.00173743	0.341072	0	0	0.107359	0.0632914	0.0479024	0.0128041	0	0.0236285	0.00389455	0.0615147	0.115931	0.0886459	0.0636323	0	0.01471	0	0	0	0.024	0.223019	1.00545
TCGA.CC.5258.01A	0.00803383	0	0	0.0614089	0	0.14614	0.0200052	0	0.0315893	0	0	0.00947537	0.0118471	0.433235	0.0940135	0.118693	0.0191317	0	0.0369329	0	0	0.00949441	0.03	0.194161	1.03502
TCGA.CC.5259.01A	0.0160857	0	0.020211	0.209976	0	0.240634	0	0.013548	0.0848461	0.0299851	0	0.0253684	0	0.208976	0.0665307	0.0677441	0	0	0.0154373	0	0	0.0007	0.434	0.010902	1.11126
TCGA.CC.5260.01A	0.0261841	0	0.00521339	0.151555	0	0.157404	0	0	0.0675153	0	0	0.0390797	0.089132	0.100406	0.0605466	0.185064	0.069935	0	0.0479654	0	0	0	0.032	0.189095	1.0056
TCGA.CC.5261.01A	0.174572	0	0.0372079	0.0859951	0	0.175799	0	0.0237056	0.0646961	0.00466229	0	0.0473756	0	0.0471863	0.0550594	0.0841535	0.125845	0	0.06505	0	0	0.00869288	0.01	0.303891	0.958126
TCGA.CC.5262.01A	0.0205689	0	0.0003	0.182321	0	0.104107	0.0118644	0.00117234	0.0289709	0	0	0.0415233	0.0001	0.101374	0.0930331	0.204917	0.0125016	0	0.107166	0	0	0.0900503	0.105	0.104899	1.04292
TCGA.CC.5263.01A	0.024561	0	0	0.0420656	0	0.0934687	0	0.0572284	0.00937118	0	0	0.0262017	0.0117755	0.107014	0.0676276	0.119299	0.360823	0	0.0494165	0	0	0.0311474	0.255	0.0427671	1.0711
TCGA.CC.5264.01A	0.0978483	0	0.00889092	0.205436	0	0.118217	0.123316	0.0345713	0.0306954	0	0	0	0.00528875	0.0536713	0.041121	0.212963	0.00310193	0	0.0571307	0	0	0.00774919	0.231	0.047986	1.06154
TCGA.CC.A123.01A	0	0.0006	0.00738511	0.136357	0	0.25125	0	0.00350393	0.0446496	0	0	0.0118784	0.0185375	0.114753	0.0501993	0.298791	0.0498657	0	0.0122003	0	0	0	0.407	0.0141508	1.08999
TCGA.CC.A1HT.01A	0.0210486	0	0.00341949	0.12391	0	0.148399	0.10729	0.0345778	0.0152088	0	0.00278205	0.0471111	0.0123083	0.105252	0.107436	0.19834	0.0180779	0	0.0403291	0	0	0.0145094	0.017	0.241895	0.986369
TCGA.CC.A3M9.01A	0	0	0.00530864	0.418214	0	0	0.0522555	0.019819	0.0239407	0.0378755	0	0.0222997	0.0438645	0.0100156	0.107053	0.228956	0.0249696	0	0.00542814	0	0	0	0.003	0.53304	0.846217
TCGA.CC.A3MA.01A	0.0189726	0	0.00491278	0.0234064	0	0.0953045	0	0.00458964	0.0450646	0.00394003	0	0.0539625	0	0.517918	0.076718	0.0908385	0.0110208	0	0.0533522	0	0	0	0	0.699909	0.726994
TCGA.CC.A3MB.01A	0.063947	0	0.0010818	0.00421789	0	0.264548	0	0	0.00297407	0.0356224	0	0.0365115	0.00487582	0.00295429	0.0810219	0.320564	0.00885475	0	0.158674	0	0	0.0141525	0.953	-0.0334	1.09049
TCGA.CC.A3MC.01A	0.0536739	0.00442203	0	0.0327138	0	0.188909	0	0.00328148	0.0349598	0.0003	0	0.0744088	0	0.258715	0.0865928	0.165532	0.025195	0	0.0622527	0	0	0.00909255	0.139	0.0837277	1.05929
TCGA.CC.A5UC.01A	0.0528867	0	0.0278691	0.060569	0	0.0826349	0.019626	0.0209916	0.0247154	0.0164809	0	0.0386133	0	0.331239	0.0873589	0.139342	0.041932	0	0.0557418	0	0	0	0.075	0.128379	1.04523
TCGA.CC.A5UD.01A	0	0.0295339	0	0.161891	0	0.04447	0	0.0560408	0.0324299	0.114114	0	0.0508445	0.0006	0.0300373	0.164039	0.230865	0.0020945	0.0001	0.0828952	0	0	0	0.453	0.00869822	1.10366
TCGA.CC.A5UE.01A	0	0.00544167	0.00194086	0.102875	0	0.251886	0	0	0.0545978	0	0	0.0289682	0.00374628	0.29248	0.040031	0.154214	0.0316695	0	0.0255226	0	0	0.00662737	0.317	0.0295663	1.09413
TCGA.CC.A7IE.01A	0.077902	0	0.0154543	0.181653	0	0.0833653	0.0875657	0.108136	0.0538253	0	0	0.0004	0.0116142	0.222376	0.0461376	0.0724651	0.0390999	0	0	0	0	0	0.191	0.057387	1.06988
TCGA.CC.A7IF.01A	0.0156769	0	0.0128641	0.0238037	0	0.128494	0	0	0.0255735	0	0	0.079896	0.0285514	0.117199	0.107501	0.166965	0.0222557	0	0.27122	0	0	0	0.348	0.023625	1.07826
TCGA.CC.A7IG.01A	0	0.0368221	0.0154544	0.0600517	0	0.155442	0	0.016742	0.0265682	0	0	0.0410898	0.00274996	0.286077	0.0483501	0.280409	0.0136019	0	0.016642	0	0	0	0.091	0.115506	1.05642
TCGA.CC.A7IH.01A	0.045163	0	0.00237571	0.11826	0	0.0682252	0	0.0447908	0	0	0.0184311	0.0911363	0.0165812	0.0222256	0.0691987	0.219461	0	0	0.284151	0	0	0	0.708	-0.0141	1.09481
TCGA.CC.A7II.01A	0.0823507	0	0.0120376	0.067047	0	0.0345164	0	0.0127229	0	0	0	0.0577284	0	0.305238	0.0340156	0.233104	0	0	0.0388283	0	0.12241	0	0.081	0.12408	1.0509
TCGA.CC.A7IJ.01A	0	0.0177638	0.00190116	0.217687	0	0.117234	0.0320881	0.0342324	0	0.130572	0	0.0369912	0	0	0.102031	0.246732	0.0159212	0	0.0441088	0	0	0.00273697	0.079	0.125358	1.05237
TCGA.CC.A7IK.01A	0.0370607	0	0.0068544	0.0616648	0.0503129	0	0.050204	0	0.00641582	0.0275679	0.104886	0.051077	0.0752757	0.032766	0.13738	0.262865	0.00959641	0	0.0714109	0	0.0146634	0	0.69	-0.0124	1.09653
TCGA.CC.A7IL.01A	0.0353982	0	0.00727355	0.130081	0	0	0.0382038	0.0253396	0.00399746	0	0.017837	0.0343102	0.00902893	0.322176	0.14471	0.18196	0	0	0.0495135	0	0.0002	0	0.06	0.139471	1.05161
TCGA.CC.A8HS.01A	0.0827474	0	0.00366987	0.0854073	0	0.224707	0	0.0211853	0.070897	0	0.0136662	0.0568027	0.0009	0.161395	0.0677201	0.162347	0.00393485	0	0.0422952	0	0	0.00235072	0.52	0.00321036	1.08929
TCGA.CC.A8HT.01A	0	0.0611449	0.0005	0.0412491	0	0.123837	0	0	0.0239019	0.0311782	0	0.0619433	0.00866258	0.215876	0.0932935	0.124602	0.0494517	0	0.140633	0	0	0.0236906	0.083	0.119723	1.03583
TCGA.CC.A8HU.01A	0.0141232	0	0	0.121541	0	0.095771	0	0	0.0877952	0	0.0773721	0.0270153	0.120113	0.138507	0.0456719	0.219286	0.00870535	0	0.0410735	0	0	0.00302438	0.368	0.0197601	1.07788
TCGA.CC.A8HV.01A	0.00761641	0.051855	0	0.0656056	0	0.183975	0	0	0.0811853	0	0	0.136964	0	0.186721	0.0625715	0.069017	0.0344214	0	0.119032	0	0.0007	0.0003	0.295	0.0351818	1.07845
TCGA.CC.A9FS.01A	0.0269046	0	0	0.105009	0	0.187184	0	0.0655172	0.0445737	0.0186784	0	0.0720651	0.0169014	0	0.0859144	0.224014	0.1094	0	0.0438387	0	0	0	0.648	-0.0088	1.09149
TCGA.CC.A9FU.01A	0.0197647	0.0230307	0.00521294	0.131161	0	0.191074	0	0.00623047	0.0669984	0	0	0.0804959	0.00739162	0.243207	0.106545	0.0813009	0.00996067	0	0.0276261	0	0	0	0.318	0.0289392	1.09218
TCGA.CC.A9FV.01A	0.0131372	0	0.00274934	0.104049	0	0.220435	0	0.00303439	0.0258957	0.0415481	0	0.0424788	0.027988	0	0.0109182	0.420013	0	0	0.0857943	0	0	0.00195954	0.008	0.324565	0.952257
TCGA.CC.A9FW.01A	0.052723	0	0.0109086	0.128876	0	0.0913921	0	0.0572663	0.0775041	0	0	0.0308324	0.00484883	0.301376	0.0719551	0.0624443	0.0190089	0	0.0908646	0	0	0	0.145	0.0799313	1.06078
TCGA.DD.A113.01A	0.0185039	0	0	0.193409	0	0.148319	0	0	0.088126	0	0	0.0848578	0.00992487	0.159207	0.0555675	0.134519	0.0274789	0	0.0800871	0	0	0	0.546	0.0002	1.09607
TCGA.DD.A114.01A	0.0479384	0	0.0225823	0.167794	0	0.0807356	0.0120307	0.0313103	0.0619177	0	0	0.04901	0.0227413	0.154169	0.113948	0.0915014	0.0500855	0	0.0942355	0	0	0	0.03	0.200814	1.00249
TCGA.DD.A115.01A	0.0248376	0	0.00185653	0.0949245	0	0.199589	0	0.0320968	0.0666312	0.0218152	0	0.0726811	0	0.115335	0.109794	0.143222	0.0360442	0	0.0811738	0	0	0	0.234	0.0468805	1.07315
TCGA.DD.A116.01A	0.0605945	0	0.0124941	0.0584724	0.00194337	0.0191107	0.0302051	0	0.0469301	0.070475	0	0.0660353	0	0.158216	0.067259	0.25909	0.014638	0	0.134537	0	0	0	0.149	0.0774846	1.05298
TCGA.DD.A118.01A	0.00511586	0.0004	0.00661813	0.0214923	0	0.120453	0	0.0225562	0.0147424	0	0.0122691	0.0459809	0.0273018	0.162037	0.0275316	0.312998	0.0255011	0	0.190706	0	0	0.00434509	0.402	0.0145768	1.08289
TCGA.DD.A119.01A	0.0353623	0	0.00315503	0.0761334	0	0.240439	0	0	0.00109024	0	0	0.052488	0	0.328316	0.0350016	0.17273	0.0171752	0	0.0381097	0	0	0	0.105	0.105008	1.06174
TCGA.DD.A11B.01A	0.0307582	0	0.0035611	0.0602004	0	0.301302	0	0	0.0322567	0	0	0.061104	0.0271551	0.059704	0.0661798	0.228168	0.0005	0	0.127016	0	0	0.00206553	0.752	-0.017	1.08944
TCGA.DD.A11C.01A	0.00106608	0.0108027	0	0.0634379	0	0.315548	0	0	0.00553038	0.0313651	0.0003	0.0377345	0.0409972	0	0.0511642	0.324591	0.00506247	0.00512933	0.107251	0	0	0	0.54	0.001	1.08532
TCGA.DD.A11D.01A	0.0737316	0	0	0.0875057	0	0.355354	0	0	0.00245046	0	0.0620461	0.0068485	0.0608895	0.0930805	0.0721255	0.185968	0	0	0	0	0	0	0.672	-0.0107	1.09884
TCGA.DD.A1EA.01A	0.0581046	0	0.0067642	0.157495	0	0.186339	0.0510184	0.0049277	0.00430518	0	0	0.041958	0.0139875	0.0780791	0.14461	0.136494	0.0167554	0	0.0991619	0	0	0	0.105	0.104184	1.04704
TCGA.DD.A1EB.01A	0.0170827	0	0.0015872	0.10822	0	0.0879652	0	0	0.00219538	0	0	0.116132	0.0511085	0.0768076	0.146901	0.150059	0.0132335	0	0.228708	0	0	0	0.331	0.0264879	1.08622
TCGA.DD.A1EC.01A	0.0287542	0	0.00982026	0.198808	0	0.0659125	0.0700389	0.0561165	0.047958	0.0936671	0	0.0560376	0	0.117122	0.0965136	0.0855901	0.0157185	0	0.0579433	0	0	0	0.009	0.316688	0.959381
TCGA.DD.A1ED.01A	0.0449105	0	0	0.135718	0	0.244957	0	0.00312876	0.0006	0	0	0.0611832	0.04959	0.0438429	0.0553458	0.178676	0.0144522	0	0.126934	0.0350281	0	0.00564268	0.247	0.043825	1.06613
TCGA.DD.A1EE.01A	0.00520781	0	0	0	0.0247781	0.206797	0	0.00519763	0.0327019	0	0.0360273	0.0614244	0.0643277	0.10701	0.03497	0.270722	0.00489894	0	0.119858	0	0.0167898	0.0092889	0.318	0.0288961	1.06887
TCGA.DD.A1EF.01A	0.136198	0	0.00843505	0.105	0	0.139257	0	0.0221769	0.121692	0	0	0.0288463	0	0.174557	0.051998	0.0822915	0.0922987	0	0.0372486	0	0	0	0.04	0.17048	1.01652
TCGA.DD.A1EG.01A	0.114827	0	0.0454269	0.0696434	0	0.121634	0.00645573	0	0.0537017	0	0	0.0552614	0	0.259643	0.098896	0.0962568	0.0222767	0	0.0451945	0	0	0.0107829	0.016	0.258021	0.982075
TCGA.DD.A1EH.01A	0.046943	0	0.00152589	0.0834071	0	0.297167	0	0	0.00595561	0	0	0.0668267	0.0122307	0.104595	0.104841	0.184316	0.0127513	0	0.075389	0	0	0.00405121	0.175	0.0651304	1.06307
TCGA.DD.A1EI.01A	0.0415337	0	0	0.0490063	0	0.257203	0	0	0.0459309	0.0082838	0	0.0822349	0.0169929	0.12597	0.0567364	0.190024	0.024774	0	0.0941378	0	0	0.00717214	0.389	0.016428	1.0769
TCGA.DD.A1EJ.01A	0	0.00466145	0.00429134	0.0850027	0	0.142941	0.0078666	0.00896331	0.00372492	0	0	0.0471838	0.0489892	0.126694	0.0890037	0.381426	0.00906649	0	0.0329382	0	0	0.00724832	0.345	0.0241302	1.08779
TCGA.DD.A1EK.01A	0.00551367	0	0	0.0502036	0	0.210151	0	0	0.00660716	0.0151454	0	0.0422936	0.010179	0.171964	0.0285701	0.325313	0.0004	0	0.106191	0	0	0.027452	0.121	0.0965137	1.05259
TCGA.DD.A1EL.01A	0	0	0	0.0241981	0	0.10668	0	0.00477356	0.0111742	0	0	0.0655659	0.00491739	0.262055	0.045442	0.221816	0.222303	0	0.0310749	0	0	0	0.047	0.162058	1.03828
TCGA.DD.A39V.01A	0.00971598	0	0.0025101	0.328945	0	0	0.062507	0.00160922	0.00626514	0.0272375	0	0.109067	0.06812	0.0290712	0.104233	0.115998	0.0215629	0	0.113157	0	0	0	0.198	0.054693	1.0833
TCGA.DD.A39W.01A	0.157972	0	0.0238631	0.0756443	0	0.132256	0.0005	0	0.0226834	0	0.0124182	0.0538489	0.0441909	0.0693173	0.147979	0.124861	0.0177729	0	0.116663	0	0	0	0.296	0.0350823	1.07199
TCGA.DD.A39X.01A	0.0372413	0	0	0.0558746	0	0.213563	0	0	0.0253647	0	0	0.049098	0.00703847	0.249883	0.0524295	0.255412	0.0253242	0	0.0287711	0	0	0	0.322	0.0280995	1.08808
TCGA.DD.A39Y.01A	0	0.00797179	0.00998711	0.0905969	0	0.164656	0	0	0.0884718	0	0	0.065916	0	0.152419	0.0276151	0.269399	0.084148	0	0.0388195	0	0	0	0.707	-0.014	1.09616
TCGA.DD.A39Z.01A	0.0344832	0	0	0.320474	0	0.291614	0	0	0.00133939	0	0	0.0659485	0	0.012669	0.0669784	0.140111	0.00547197	0	0.0609101	0	0	0	0.796	-0.0199	1.13885
TCGA.DD.A3A1.01A	0	0.00620808	0	0.119269	0	0.179884	0	0.0211933	0.0246177	0.00830686	0	0.0335293	0	0.172965	0.0360855	0.294865	0	0	0.0299559	0	0	0.0731213	0.344	0.0246096	1.08754
TCGA.DD.A3A2.01A	0.0664275	0	0.00565911	0.0549068	0	0.114188	0	0.0161403	0.0461296	0.0406637	0.0289739	0.0674775	0	0.0441682	0.0568304	0.401991	0	0	0.0564445	0	0	0	0.457	0.00809129	1.08612
TCGA.DD.A3A3.01A	0.0401574	0	0.0105522	0.0783407	0	0.284759	0	0	0	0.014901	0.0114024	0.0211444	0.00464323	0.124295	0.078727	0.22392	0.0508501	0	0.0505019	0	0	0.00580562	0.168	0.0686581	1.05745
TCGA.DD.A3A4.01A	0.12353	0	0	0.129495	0	0	0	0	0	0	0.110614	0.0490746	0.0291981	0.100319	0.066028	0.303715	0	0	0.0779865	0	0	0.0100401	0.349	0.0233144	1.08002
TCGA.DD.A3A5.01A	0.00217395	0	0	0.384066	0	0.12559	0	0	0.0264991	0.0280635	0	0.0674874	0	0.0673873	0.0431892	0.195112	0	0	0.0508518	0	0	0.0095794	0.598	-0.0047	1.12524
TCGA.DD.A3A6.01A	0.121793	0	0.0577358	0.134136	0	0.286266	0	0.0007	0.0323652	0.0211457	0	0.113531	0.0140112	0.00731893	0.0109363	0.135405	0.00279739	0	0.0618724	0	0	0	0.015	0.271384	0.98496
TCGA.DD.A3A7.01A	0.0482006	0	0	0.274502	0	0.194395	0	0	0.0107431	0	0	0.0701624	0	0.147371	0.064689	0.122771	0	0	0.0671657	0	0	0	0.417	0.0128418	1.10032
TCGA.DD.A3A8.01A	0.0210494	0	0	0.0464694	0	0.136454	0	0	0	0	0	0.0716296	0.0526814	0.145946	0.183148	0.0185133	0.016373	0	0.307735	0	0	0	0.194	0.0560933	1.08563
TCGA.DD.A3A9.01A	0.0294994	0	0.00389377	0.142267	0	0.291084	0	0	0.0491009	0.0169336	0	0.0973106	0.00579748	0.0606939	0.0606581	0.129726	0.0324331	0	0.0689425	0	0	0.0116602	0.325	0.0273645	1.09154
TCGA.DD.A4NA.01A	0.0243997	0	0.00200819	0.0231548	0	0.149218	0	0	0.0471885	0	0	0.0796497	0	0.242522	0.0839737	0.262953	0.00331365	0	0.048667	0	0	0.0329519	0.155	0.0751618	1.06944
TCGA.DD.A4NB.01A	0.0288227	0	0.00874214	0.179565	0	0.346111	0	0	0.00184383	0	0	0.0735626	0.0145452	0.0677065	0.0611141	0.176172	0.0385608	0	0	0.00325406	0	0	0.237	0.0460181	1.0894
TCGA.DD.A4ND.01A	0.0335063	0	0.0101227	0.174857	0	0.21853	0.0100808	0.0175527	0.0349859	0.00361473	0	0.0199647	0.0229977	0.0733358	0.110072	0.17253	0.0652179	0	0.0326331	0	0	0	0.138	0.085174	1.05614
TCGA.DD.A4NE.01A	0.040713	0	0	0	0	0.169321	0	0.0173201	0	0	0	0.0554755	0.0884269	0.0556346	0.10033	0.287029	0	0	0.182684	0	0	0.00306521	0.965	-0.038	1.0943
TCGA.DD.A4NF.01A	0.00478469	0.00718892	0.00274008	0	0.0777941	0.026949	0	0.00328186	0	0.0736202	0	0.079568	0.076335	0	0.00475615	0.348108	0.0044512	0.00300248	0.28742	0	0	0	0.712	-0.0145	1.09928
TCGA.DD.A4NG.01A	0.0168485	0	0.00386346	0.083685	0	0.40424	0.0210298	0	0.0166103	0	0	0.0322844	0	0.133495	0.0768078	0.132919	0.0402993	0	0.0349975	0	0	0.00292084	0.203	0.0536241	1.07753
TCGA.DD.A4NH.01A	0	0.00626509	0.00481536	0.0273308	0	0.129362	0	0.00717879	0.0338333	0	0	0.0226516	0	0.311985	0.0177189	0.00256067	0.160317	0	0.0419052	0	0	0.234076	0.049	0.151054	1.05535
TCGA.DD.A4NI.01A	0.0551676	0	0	0.175568	0	0.199061	0.00466004	0	0.0179148	0	0	0.0804628	0.0350195	0.033353	0.150253	0.10298	0.0100336	0	0.130236	0	0.00529178	0	0.201	0.0542376	1.0775
TCGA.DD.A4NJ.01A	0.074088	0	0.00978798	0.0351727	0	0.227686	0.0158958	0	0.013181	0	0	0.00906971	0.0226939	0.0571618	0.100692	0.197327	0.175162	0	0.0572331	0	0	0.00484877	0.057	0.143586	1.02038
TCGA.DD.A4NK.01A	0.0415132	0	0	0.171099	0	0.060912	0.00350139	0	0	0	0.111584	0.00281453	0	0.0285296	0.0878864	0.416089	0.0100621	0	0.0660086	0	0	0	0.786	-0.0192	1.10116
TCGA.DD.A4NL.01A	0.0352214	0	0	0.0893066	0	0.299701	0.00392949	0	0	0	0	0.0235266	0	0.106703	0.0363436	0.351044	0.0001	0	0.0541366	0	0	0	0.456	0.00837407	1.0895
TCGA.DD.A4NN.01A	0.024978	0	0.017376	0.0634404	0	0.144797	0	0.00663583	0.0459895	0	0	0.0317939	0.00803533	0.143777	0.0790041	0.323464	0.0495292	0	0.0578265	0	0	0.00335262	0.359	0.0213977	1.07935
TCGA.DD.A4NO.01A	0.0257488	0	0	0.0189107	0	0.262505	0	0	0.0100406	0.00965964	0	0.0140821	0.0271486	0.0427739	0.188735	0.194999	0.0657014	0	0.139695	0	0	0	0.43	0.0119735	1.08935
TCGA.DD.A4NP.01A	0.0988634	0	0.00331098	0.0968799	0	0.0979376	0	0	0	0	0.0199785	0.055833	0.00860355	0	0.0172951	0.288354	0	0	0.31014	0	0	0.00280409	0.677	-0.0109	1.09303
TCGA.DD.A4NQ.01A	0	0.0139049	0.00498743	0.0749752	0	0.162944	0	0	0.0738333	0	0	0.0532639	0.0319307	0.231691	0.0748466	0.177038	0	0	0.0413357	0	0.0117342	0.0475159	0.248	0.0435834	1.0756
TCGA.DD.A4NR.01A	0.0235464	0	0.0007	0.245446	0	0.138964	0.0757766	0.0109579	0.0411132	0	0	0.0364592	0.013595	0.120478	0.0550142	0.185059	0.00560008	0	0.0416203	0	0	0.00570694	0.028	0.212859	1.00331
TCGA.DD.A4NS.01A	0.0830816	0	0.0387439	0.209654	0	0.206491	0	0	0.0325255	0.00452228	0	0.0319479	0.0185638	0.0846668	0.0796357	0.143778	0.032194	0	0.033737	0	0	0.0005	0.047	0.155204	1.02694
TCGA.DD.A4NV.01A	0.0152506	0	0	0.0964556	0	0.239463	0	0.00251828	0.0422661	0	0.0385686	0.030955	0.0384798	0.0907317	0.0798044	0.230473	0.0248184	0	0.0653493	0	0	0.00486615	0.315	0.0301162	1.07333
TCGA.DD.A73A.01A	0.00715965	0	0	0.21431	0	0.336329	0	0	0.029307	0	0	0.0690107	0.0164986	0.0573357	0.0493577	0.12204	0.056193	0	0.0424596	0	0	0	0.397	0.0154953	1.10795
TCGA.DD.A73B.01A	0	0	0	0.104243	0	0.115867	0	0	0	0	0.114149	0.0814685	0.0626404	0.0265198	0.0689514	0.256585	0.0008	0	0.163635	0	0	0.00511497	0.987	-0.0478	1.11269
TCGA.DD.A73C.01A	0.0408255	0	0	0.264973	0	0	0	0.0231592	0.0223429	0	0.0428027	0.0500779	0.026221	0.0431264	0.0404785	0.333049	0.00541489	0	0.107529	0	0	0	0.625	-0.007	1.09081
TCGA.DD.A73D.01A	0.0964525	0	0.015474	0.0381798	0	0.0278841	0	0.010209	0	0.0299766	0	0.073953	0.0342299	0.127856	0.185156	0.187047	0.02017	0	0.152	0	0	0.0014122	0.346	0.0237114	1.09046
TCGA.DD.A73E.01A	0.0606405	0	0.00421944	0.0920528	0	0.012736	0	0	0	0.0326297	0	0.0753959	0	0.0436917	0.0559401	0.178254	0.0136237	0.0114944	0.419322	0	0	0	0.5	0.00468282	1.10879
TCGA.DD.A73F.01A	0.0109339	0	0.00355178	0.327946	0	0.196188	0.014537	0.0160786	0.0374391	0	0	0.0662452	0	0.0731314	0.0923981	0.121516	0.0110802	0	0.0284155	0	0	0.0005	0.03	0.197816	1.03068
TCGA.DD.A73G.01A	0.020801	0	0	0.108717	0	0.121629	0	0	0.0719306	0	0	0.0615801	0.0275268	0	0.0353275	0.431029	0.00849669	0	0.112963	0	0	0	0.439	0.00993352	1.08328
TCGA.DD.AA3A.01A	0.0004	0.0484213	0.0181056	0.0570833	0	0.0901599	0	0.00652326	0.0199725	0	0	0.0519366	0	0.35333	0.0721586	0.0640364	0.172495	0	0.045401	0	0	0	0.047	0.157128	1.0362
TCGA.DD.AAC8.01A	0.0051931	0.00171806	0.00927604	0.0005	0	0.121407	0	0.00928017	0.0142871	0.00672645	0	0.0916497	0.0359269	0.180167	0.109941	0.383314	0.0049357	0	0	0.00263257	0	0.0230948	0.114	0.0998447	1.06991
TCGA.DD.AAC9.01A	0.0776258	0	0.0043827	0.0781989	0	0.213926	0.0004	0	0.0502396	0.0160738	0	0.101388	0	0.139292	0.0810232	0.148618	0.00955489	0	0.069621	0	0	0.00961446	0.125	0.0933473	1.05198
TCGA.DD.AACA.01A	0.0177412	0	0	0.111452	0	0.0535133	0	0	0.00725154	0.0140404	0	0.0388041	0.0207747	0.121352	0.162602	0.181125	0.0136821	0	0.257662	0	0	0	0.258	0.0416275	1.08206
TCGA.DD.AACB.01A	0.00297152	0	0.0147425	0.426363	0	0	0.048888	0.0322904	0.0760811	0.0306384	0	0.0423837	0.014158	0.0635747	0.0839086	0.122424	0.0197553	0	0.0218216	0	0	0	0.156	0.0749374	1.0887
TCGA.DD.AACC.01A	0.0629533	0	0.0323592	0.366331	0	0.0190593	0.0318642	0.023948	0.0727785	0.0118095	0	0.0636756	0.0156412	0.054957	0.0792295	0.112629	0.04961	0	0	0	0	0.0031542	0.031	0.192222	1.02375
TCGA.DD.AACD.01A	0.0105515	0.00396552	0	0.076805	0	0.158753	0	0	0.0009	0.0421314	0	0.117172	0.010041	0.0823985	0.101473	0.22367	0.00791736	0	0.150909	0	0	0.0132999	0.27	0.0391229	1.07614
TCGA.DD.AACE.01A	0.0655029	0	0.00172471	0.163574	0	0.041493	0	0	0.00398503	0.0378698	0	0	0.0300316	0.18167	0.235907	0.0887267	0.0296248	0	0.117639	0	0.00225013	0	0.1	0.108088	1.06777
TCGA.DD.AACF.01A	0.037479	0	0.00157	0.118615	0	0.087946	0	0.0600103	0.00493399	0	0.0286128	0.0576374	0.0524736	0.0347648	0.0798846	0.338643	0.0139535	0.00348086	0.0723791	0	0	0.00761562	0.372	0.01927	1.07526
TCGA.DD.AACG.01A	0.0100396	0	0.00505726	0.0824165	0	0.224123	0	0	0.029651	0.00988219	0	0.0312929	0	0.30195	0.020627	0.224159	0.0218492	0	0.038952	0	0	0	0.092	0.112777	1.05851
TCGA.DD.AACH.01A	0.0804233	0	0	0.0185347	0	0.134858	0	0.0156415	0.0115724	0	0	0.102962	0.0350635	0.15156	0.0545479	0.323947	0.0111379	0	0.0574501	0	0	0.00230162	0.355	0.0224428	1.08093
TCGA.DD.AACI.01A	0.0284866	0	0.0286031	0.312553	0	0.035317	0.0684833	0.0828485	0.050185	0.0536558	0	0.030011	0	0.0514981	0.0693593	0.160387	0.00739767	0	0.0112456	0	0	0.00996839	0.105	0.104865	1.06245
TCGA.DD.AACJ.01A	0.0454905	0	0.00683118	0.0915015	0	0.0592589	0	0	0.0226665	0	0	0.0701557	0.0795857	0.170615	0.0291062	0.360597	0.0276428	0	0.0273704	0	0	0.00917787	0.139	0.0830271	1.06311
TCGA.DD.AACK.01A	0.0126702	0	0.00230008	0.0735163	0	0.275301	0	0.0117607	0.0583504	0	0	0.0640412	0	0.0647324	0.0862359	0.290987	0.0503194	0	0.00978455	0	0	0	0.593	-0.0042	1.09806
TCGA.DD.AACL.01A	0	0.00777144	0.0424745	0.133908	0	0.0235668	0.0356605	0.0404283	0.0368023	0	0	0.0161535	0.0288011	0.370016	0.0667228	0.142251	0.0192804	0	0.0287906	0	0	0.00737194	0.04	0.170228	1.03242
TCGA.DD.AACN.01A	0.106396	0	0.00894086	0.0887932	0	0.274441	0	0	0.00251284	0.0102888	0	0.0305787	0.0132731	0.0470945	0.18259	0.107513	0.0502197	0	0.0773593	0	0	0	0.121	0.0966743	1.05798
TCGA.DD.AACO.01A	0.00895895	0.0140948	0.0004	0.0656934	0	0.14586	0	0.00395834	0	0.107979	0	0.0974412	0	0.0481638	0.0741102	0.206086	0.0363565	0	0.189389	0	0	0.00145996	0.372	0.0191733	1.08265
TCGA.DD.AACP.01A	0.0685756	0	0.00370954	0.105849	0	0.206545	0	0.0228345	0.080318	0	0	0.0607431	0.00216708	0.206237	0.0832724	0.0413361	0.075521	0	0.0428911	0	0	0	0.344	0.0246157	1.08276
TCGA.DD.AACQ.01A	0.0256022	0	0.00184384	0.030001	0	0.15991	0	0	0.00250434	0	0	0.102323	0.00130518	0.0688521	0.263823	0.126482	0.0301379	0	0.174052	0	0.00188862	0.0112752	0.198	0.0546467	1.10517
TCGA.DD.AACS.01A	0.0435505	0	0	0.0791476	0	0.0562536	0	0.0922403	0	0	0	0.077804	0.0182852	0.141401	0.138309	0.179568	0.0510956	0	0.103747	0	0	0.0185978	0.707	-0.014	1.09226
TCGA.DD.AACT.01A	0.089401	0	0.00493859	0.346199	0	0.0204445	0.0008	0.0135676	0.0483356	0	0	0.0571217	0.0335469	0.0505776	0.0861918	0.170184	0.0272142	0	0.0454169	0	0	0.00604011	0.278	0.0376737	1.08151
TCGA.DD.AACU.01A	0.0004	0.0148181	0.0113861	0.123919	0	0.263655	0	0	0.0575476	0	0	0.0343156	0.00942685	0.075396	0.134151	0.0966993	0.119674	0	0.0586267	0	0	0	0.246	0.0439392	1.07505
TCGA.DD.AACV.01A	0.00593214	0	0	0	0	0.361779	0	0	0	0	0.0918592	0.0153259	0.0216055	0.0158306	0.0602155	0.21274	0	0.0046783	0.210034	0	0	0	0.948	-0.0327	1.09835
TCGA.DD.AACW.01A	0.0407993	0	0	0.0986951	0	0.33108	0	0	0.0322171	0.0031857	0	0.0292261	0.0129501	0.0168418	0.0393285	0.24339	0.0852323	0	0.0670543	0	0	0	0.871	-0.0247	1.09599
TCGA.DD.AACX.01A	0.0287182	0	0	0.0705343	0	0.0908687	0.00396177	0	0.0103997	0.0006	0	0.0575107	0.0742044	0.103731	0.19563	0.150227	0.0256914	0	0.185923	0	0.00198686	0	0.191	0.0575764	1.07538
TCGA.DD.AACY.01A	0.0236949	0	0.00790411	0.20727	0	0.268576	0	0.00791733	0	0.046217	0	0.0942866	0	0.0529977	0.065503	0.194635	0.0297112	0	0	0.00128633	0	0	0.777	-0.0184	1.12588
TCGA.DD.AACZ.01A	0.0169539	0.00449092	0.00451721	0.154226	0	0.0740523	0.0199555	0	0.0177935	0.0633037	0	0.0498414	0	0.151768	0.0830921	0.250127	0.0305171	0	0.0767474	0	0	0.00261358	0.03	0.198709	1.0072
TCGA.DD.AAD0.01A	0.0245008	0	0	0	0	0.0954782	0	0.0113705	0.025115	0.0602401	0	0.0161355	0	0.334915	0.0846176	0.15583	0.00558435	0	0.176993	0	0.00751263	0.00170696	0.092	0.112071	1.05641
TCGA.DD.AAD1.01A	0.134017	0	0.00551195	0.170077	0	0.289184	0.0101553	0	0.0623214	0	0	0.0532035	0.0059492	0.0409804	0.0441066	0.0898768	0.0346074	0	0.0541347	0	0	0.00587449	0.06	0.141291	1.04223
TCGA.DD.AAD2.01A	0.0499422	0	0.00156206	0.0776235	0	0.239193	0.0230107	0.0034096	0.0375607	0	0.00104848	0.0161382	0.0115291	0.260447	0.0964918	0.131623	0.0183137	0	0.0321065	0	0	0	0.114	0.10053	1.05432
TCGA.DD.AAD3.01A	0.0188479	0	0.00874914	0.0545223	0	0.311774	0.001	0.0127307	0	0	0	0.00362583	0.0122428	0.171482	0.230948	0.0310259	0.0237154	0	0.119275	0	0	0.0001	0.097	0.109714	1.06859
TCGA.DD.AAD5.01A	0.00218195	0	0	0	0	0.127124	0	0	0.00435184	0	0	0.0382532	0.0604941	0.0191732	0.0262932	0.564106	0	0.0109166	0.135928	0	0.00266633	0.00851118	0.104	0.106135	1.06117
TCGA.DD.AAD6.01A	0.00866891	0	0	0.00918827	0	0.385043	0	0	0.0265979	0	0	0.037286	0.0318267	0.195235	0.0395306	0.232439	0	0	0.0341852	0	0	0	0.349	0.0235573	1.08905
TCGA.DD.AAD8.01A	0.0150027	0	0	0	0	0.25645	0.00136292	0	0.0199316	0.107261	0	0.0674225	0	0.00804715	0.0770378	0.387944	0	0	0.0595405	0	0	0	0.819	-0.0219	1.10467
TCGA.DD.AADA.01A	0.133519	0	0.00478844	0.185192	0	0.303008	0.0176581	0.0125366	0.0230417	0.0113274	0	0.0272988	0.0002	0.0306219	0.0790496	0.106392	0.0381927	0	0.027189	0	0	0	0.437	0.0100639	1.10262
TCGA.DD.AADB.01A	0.0452895	0	0.0227659	0.261358	0	0.0765306	0.0251343	0.0440158	0.112664	0	0	0.0383506	0.00364318	0.183626	0.0654857	0.0692141	0.0326348	0	0.0192889	0	0	0	0.048	0.152857	1.03615
TCGA.DD.AADC.01A	0.0588125	0	0.00262042	0.0893802	0	0.187986	0	0.0366668	0.013355	0.0107409	0	0.0633285	0	0.178213	0.140552	0.157916	0.0381922	0	0.0220206	0	0.0002	0	0.156	0.0746236	1.06689
TCGA.DD.AADD.01A	0.00159805	0.00172923	0	0.206141	0	0.037537	0.0013821	0	0.00370053	0	0	0.0748919	0.0239226	0.0509288	0.143879	0.256806	0.0242589	0	0.173224	0	0	0	0.4	0.0152021	1.08885
TCGA.DD.AADF.01A	0.0180058	0	0.170218	0.37774	0	0	0.0883136	0.0564674	0.0402403	0	0	0.0340651	0	0.0347987	0.0891095	0.0689859	0.00169051	0	0.0189658	0	0	0.00139965	0.017	0.241524	1.00739
TCGA.DD.AADG.01A	0.100022	0	0.00984389	0.317557	0	0.0389813	0	0	0	0.0144741	0	0.100173	0.0189037	0.0829678	0.0694373	0.123791	0.00354083	0	0.120308	0	0	0	0.348	0.0236248	1.08934
TCGA.DD.AADI.01A	0.0364052	0	0	0.113203	0	0.295279	0	0.00977828	0.0270362	0.090714	0	0.0723151	0.00229263	0.0476305	0.103739	0.0962366	0.0320611	0	0.0692128	0	0	0.00409655	0.081	0.122613	1.05538
TCGA.DD.AADJ.01A	0.0734255	0	0	0.2065	0	0.220369	0.0569106	0	0.0317672	0	0.00395175	0.0258454	0.0461177	0.0145803	0.0578476	0.122338	0.0811181	0	0.0590895	0	0	0.0001	0.852	-0.024	1.09589
TCGA.DD.AADK.01A	0.149591	0	0.0469187	0.113871	0	0.219736	0.0114156	0.0105367	0.0536214	0	0	0.017117	0.0168572	0.0569914	0.077429	0.114512	0.0773094	0	0.0340937	0	0	0	0.047	0.159703	1.0208
TCGA.DD.AADL.01A	0.113699	0	0.00872616	0.155957	0	0.0979896	0	0.0007	0.0006	0	0.0568374	0.0626969	0.0127608	0.0879158	0.13733	0.167288	0.0156475	0	0.0673274	0	0	0.0144747	0.401	0.0148987	1.08669
TCGA.DD.AADM.01A	0.0682471	0	0.00345963	0.121283	0	0.157094	0	0	0.0896212	0	0	0.0661623	0.00412135	0.107094	0.0792447	0.215301	0.0156963	0	0.0726755	0	0	0	0.437	0.0102696	1.08118
TCGA.DD.AADN.01A	0	0.0287563	0.00509074	0.40765	0	0	0.0929505	0.0233601	0.0409209	0.00105062	0	0.0468022	0.0117805	0.176764	0.0629457	0.0771856	0.00490086	0	0.0198426	0	0	0	0.111	0.102664	1.06724
TCGA.DD.AADO.01A	0.0366969	0	0.00489756	0.206379	0	0.158666	0.0182388	0.0282184	0.104196	0.0124177	0	0.0460936	0	0.160391	0.0897839	0.0899191	0.0269949	0	0.0143518	0	0	0.0027561	0.174	0.0655573	1.07815
TCGA.DD.AADP.01A	0.155836	0	0.0315948	0.106018	0	0.186192	0.048377	0	0.0451905	0	0.00184059	0.0300496	0.0161045	0.0431966	0.106219	0.0771399	0.0717267	0	0.0695588	0	0	0.0109556	0.466	0.0069408	1.07886
TCGA.DD.AADQ.01A	0.0492433	0	0.00418202	0.260612	0	0.00751284	0.0309698	0.0358231	0.109055	0	0.00145765	0.0763829	0.00789515	0.118339	0.0841592	0.132599	0.0133322	0	0.0684372	0	0	0	0.624	-0.0068	1.09901
TCGA.DD.AADR.01A	0.0111666	0	0.00678553	0.105883	0	0.329444	0	0	0.00908065	0.110332	0	0.0381771	0	0.119958	0.0500139	0.156478	0.0342981	0	0.0283821	0	0	0	0.261	0.0406877	1.08827
TCGA.DD.AADS.01A	0.0167131	0	0.00419084	0.253062	0	0.0770682	0	0.0276277	0.0609226	0	0	0.090922	0.0469304	0.0353913	0.111387	0.180194	0.0268513	0	0.068739	0	0	0	0.192	0.0566717	1.07551
TCGA.DD.AADU.01A	0.001	0	0.007408	0.0096011	0	0.00229282	0.0489003	0.0193434	0	0.130422	0	0.121794	0	0.226492	0.060474	0.249368	0	0	0	0.118568	0.00435587	0	0.175	0.0652425	1.09724
TCGA.DD.AADV.01A	0.0904689	0	0	0.1127	0	0.120808	0	0.0183445	0.0196271	0	0	0.054219	0	0.138383	0.0566518	0.229148	0.108235	0	0.0514146	0	0	0	0.236	0.0460967	1.06273
TCGA.DD.AADW.01A	0.0569269	0	0.00483212	0.0785154	0	0.262892	0	0.0332278	0.00548274	0	0	0.0460633	0	0.19339	0.0994553	0.133317	0.0132678	0	0.0726291	0	0	0	0.152	0.0770511	1.05901
TCGA.DD.AADY.01A	0.0499816	0	0	0.0490819	0	0.336566	0	0	0.0334031	0.00958967	0	0.0374337	0.0067897	0	0.125615	0.263955	0.0488392	0	0.0387449	0	0	0	0.64	-0.0082	1.09697
TCGA.DD.AAE0.01A	0	0.0122112	0.0192241	0.0703101	0	0.145699	0.0294237	0.00988915	0.0106826	0	0	0.0454492	0	0.463265	0.0655621	0.0852915	0	0	0.0429928	0	0	0	0.063	0.137041	1.06312
TCGA.DD.AAE1.01A	0.0930097	0	0.00931172	0.0776022	0	0.284724	0	0	0.0532298	0	0	0.0607482	0.013906	0.0321868	0.0731715	0.130336	0.0985566	0	0.0732173	0	0	0	0.697	-0.0133	1.08731
TCGA.DD.AAE2.01A	0.0572957	0	0.00602349	0.268228	0	0.117629	0	0.0450723	0.0183535	0	0	0.0380935	0.0122454	0.0187958	0.211307	0.149062	0.0273254	0	0.0305681	0	0	0	0.031	0.1906	1.03329
TCGA.DD.AAE3.01A	0.0149293	0	0.0007	0.0701631	0	0.0622123	0.00316455	0.00415581	0	0.0259609	0	0.0977112	0.0426668	0.0906869	0.0535998	0.526683	0	0	0	0.00738884	0	0	0.356	0.021861	1.10922
TCGA.DD.AAE4.01A	0.021257	0	0.00531354	0.210126	0	0.210483	0	0	0.0349434	0.0372726	0	0.0624352	0	0.0363751	0.154502	0.142458	0.0134363	0	0.0674169	0	0	0.00398045	0.105	0.103304	1.06789
TCGA.DD.AAE6.01A	0.1289	0	0.00881248	0.00678824	0	0.2084	0	0.00622681	0	0	0	0.154673	0.0219126	0.0679849	0.0709454	0.196901	0	0.00955876	0.115512	0	0	0.00338392	0.981	-0.0427	1.10283
TCGA.DD.AAE7.01A	0.0402295	0	0.0021666	0.255706	0	0.210642	0	0.00650825	0.00469144	0.0159978	0	0.00778159	0	0.00216707	0.0999462	0.20903	0.136638	0	0.00849476	0	0	0	0.317	0.0298501	1.08644
TCGA.DD.AAE9.01A	0.00225028	0	0.00303878	0.152577	0	0.0779016	0	0.00201471	0.0388143	0	0	0.0773399	0.0186724	0.167929	0.0898071	0.252462	0.015015	0	0.102178	0	0	0	0.3	0.0340659	1.07803
TCGA.DD.AAEA.01A	0.0341783	0	0.00327022	0.273704	0	0.0183921	0.11542	0.0863027	0.0733825	0.0096269	0	0	0	0.109779	0.111447	0.12293	0.0172895	0	0.0242775	0	0	0	0.125	0.0942998	1.05922
TCGA.DD.AAEB.01A	0	0.00284331	0.0127396	0.201449	0	0.175649	0.0390419	0	0.0276407	0	0.00580529	0.0920032	0.0341396	0.0853422	0.0185068	0.201024	0.00960655	0	0.0942086	0	0	0	0.457	0.00768944	1.08982
TCGA.DD.AAED.01A	0.0492213	0	0.0175066	0.0151122	0	0.244632	0.00498219	0.013996	0.0334379	0.0222967	0.0271534	0	0	0.268737	0.0646857	0.223024	0	0	0.0152155	0	0	0	0.105	0.103893	1.05511
TCGA.DD.AAEE.01A	0.0595478	0	0	0	0	0.0809842	0.0272675	0	0.00452489	0.0541744	0.0290188	0	0.0153508	0.236203	0.119335	0.139946	0.026184	0	0.197995	0	0.00946851	0	0.152	0.0767341	1.05902
TCGA.DD.AAEG.01A	0	0.0110868	0.0105942	0.0743939	0	0.104129	0	0	0.0289116	0	0	0.149387	0.0295635	0.280426	0.114346	0.0893897	0.00230262	0	0.099079	0	0.00638936	0	0.132	0.0881926	1.0691
TCGA.DD.AAEH.01A	0.0372975	0	0.00342239	0.548543	0	0	0	0.0298189	0.0423636	0.037149	0	0.0954834	0.00733038	0.00731719	0.0529127	0.0492852	0.0209586	0	0.0615388	0	0	0.00657971	0.1	0.10848	1.1093
TCGA.DD.AAEI.01A	0.00665886	0	0	0.139949	0	0.130348	0	0	0.0371299	0.00471721	0	0.0915983	0.00626538	0.103691	0.100638	0.178851	0.0250082	0	0.172131	0	0	0.00301417	0.259	0.0413765	1.07214
TCGA.DD.AAEK.01A	0.0564221	0	0	0.162037	0	0.167138	0.00548592	0.0322387	0.0676628	0	0	0.0516996	0.00519737	0.167375	0.0993713	0.0909234	0.0416459	0	0.0528025	0	0	0	0.079	0.125855	1.0413
TCGA.DD.AAVP.01A	0.132238	0	0.0177046	0.162667	0	0.0209369	0.006057	0.0153099	0.0156496	0.0527128	0	0.0343577	0.012685	0.043442	0.1686	0.161033	0.0153929	0	0.128564	0	0	0.0126512	0.28	0.0369174	1.07788
TCGA.DD.AAVQ.01A	0.0840079	0	0.0561009	0.177587	0	0.119977	0.0143747	0.0839825	0.0538436	0	0	0.0216508	0.0162689	0.176009	0.06177	0.0526087	0.030675	0	0.0511439	0	0	0	0.015	0.262524	0.978936
TCGA.DD.AAVR.01A	0.0649455	0	0.00310118	0.0759471	0	0.439772	0.0549252	0	0.0200304	0	0	0	0.0176783	0.00263831	0.0445156	0.159006	0.0849229	0	0.017085	0	0	0.0154323	0.114	0.0997446	1.0553
TCGA.DD.AAVS.01A	0.0411198	0	0.0121639	0.147769	0	0.287475	0.00239123	0	0.0152562	0	0	0.0643291	0.027084	0.0662794	0.0541475	0.0772622	0.142542	0	0.0621804	0	0	0	0.479	0.0059584	1.08482
TCGA.DD.AAVU.01A	0.00295573	0	0	0.0135098	0	0.0817353	0	0	0.00861284	0.00570208	0	0.0401705	0	0.505519	0.0224962	0.280422	0.0009	0	0.038	0	0	0	0.041	0.167514	1.08206
TCGA.DD.AAVV.01A	0.0493162	0	0.0173323	0.122245	0	0.108767	0.0210187	0.0188116	0.0557507	0.00966888	0	0.0388877	0.00844713	0.147212	0.140827	0.136761	0.0612034	0	0.0632237	0	0	0.0005	0.03	0.194419	1.00747
TCGA.DD.AAVW.01A	0.042499	0	0.00410618	0.0539184	0	0.394435	0	0	0.0614592	0	0	0.0489421	0.0061431	0.045216	0.0325376	0.140811	0.123323	0	0.0466096	0	0	0	0.286	0.0364108	1.07845
TCGA.DD.AAVX.01A	0.0737383	0	0.00696107	0.123714	0	0.256297	0	0	0.0262105	0.0163335	0	0.063839	0.0286549	0.0490967	0.135503	0.149276	0.0147855	0	0.0521758	0	0	0.00341445	0.244	0.0443882	1.0785
TCGA.DD.AAVY.01A	0.031749	0	0	0.166253	0	0	0	0.0009	0.007461	0	0.00774336	0.117555	0.0185999	0.0473977	0.108956	0.3168	0.00214062	0	0.151556	0	0	0.0228694	0.389	0.0165252	1.08805
TCGA.DD.AAVZ.01A	0.0643628	0	0	0.0353404	0	0.384171	0	0	0.0295992	0	0	0.0612234	0.0108809	0.0303538	0.0644479	0.13606	0.132103	0	0.0514579	0	0	0	0.819	-0.0219	1.09532
TCGA.DD.AAW0.01A	0.0256532	0	0	0.0658846	0	0.237965	0.00108955	0	0.026203	0	0	0.0266894	0.0230293	0.342964	0.0957577	0.105843	0.00620579	0	0.0427157	0	0	0	0.039	0.176776	1.0295
TCGA.DD.AAW1.01A	0.0695928	0	0	0.0170814	0	0.069942	0	0.00141486	0.00482023	0.0166174	0	0.0937359	0.0449169	0.0837664	0.13378	0.393672	0.00330913	0	0.0602925	0	0	0.00705838	0.342	0.0248468	1.09268
TCGA.DD.AAW2.01A	0.0275429	0	0	0	0	0.147029	0	0	0	0.0521572	0	0.111893	0.0388338	0.0657465	0.132895	0.121104	0.00832652	0	0.294016	0	0	0.0005	0.493	0.00536131	1.09827
TCGA.DD.AAW3.01A	0.0275749	0	0	0.131496	0	0.158023	0.0321177	0	0	0.00983811	0	0.0522754	0.0333369	0.0202069	0.0409125	0.346723	0.0146304	0	0.126435	0	0	0.00642991	0.803	-0.0206	1.08744
TCGA.ED.A459.01A	0	0.0133191	0	0.00842261	0	0.113873	0	0.0153791	0.0111228	0	0	0.0668905	0.0383979	0.179261	0.0803937	0.385311	0	0.0607776	0	0.0268518	0	0	0.261	0.0407659	1.09417
TCGA.ED.A4XI.01A	0.0391112	0	0.00124038	0.151793	0	0.173152	0	0	0.0462395	0.00671397	0	0.0349117	0.0407459	0.0807842	0.122032	0.189854	0.0741864	0	0.0392353	0	0	0	0.252	0.0430399	1.07028
TCGA.ED.A5KG.01A	0.201389	0	0.0368612	0.202556	0	0.167129	0.0209665	0.0416663	0.0666407	0.028623	0	0.0045147	0	0.0905157	0.0799239	0.0447668	0	0	0.0144473	0	0	0	0.007	0.400471	0.92005
TCGA.ED.A627.01A	0.049515	0	0.00910754	0.275598	0	0.298262	0	0	0	0	0	0.0445745	0.022882	0.0234728	0.110795	0.135246	0.0108388	0	0	0.0174693	0	0.00223784	0.066	0.134464	1.05905
TCGA.ED.A66X.01A	0.0885437	0	0.0527006	0.0449176	0	0.116754	0	0	0.0288265	0	0	0.0175974	0	0.211763	0.0307883	0.309188	0.055401	0	0.0396772	0	0	0.00384257	0.02	0.228867	0.996761
TCGA.ED.A66Y.01A	0.0185826	0.0136908	0.00468963	0.0700099	0	0.149895	0	0	0.0197128	0	0.0808088	0	0	0.353329	0.07716	0.124224	0.036962	0	0.0452176	0	0	0.00571726	0.16	0.0728522	1.0752
TCGA.ED.A7PX.01A	0.0335262	0	0.00391999	0.0691091	0	0.150023	0	0.00551836	0.0418051	0	0	0.0523255	0.051223	0.245482	0.0439616	0.237188	0	0	0.0558148	0	0	0.010104	0.055	0.144858	1.0331
TCGA.ED.A7PY.01A	0.0658164	0	0.034223	0.147697	0	0.111674	0	0.0279908	0.0210548	0	0	0.0560512	0.0145428	0.0620552	0.138214	0.111319	0.135801	0	0.0735609	0	0	0	0.63	-0.0072	1.08488
TCGA.ED.A7PZ.01A	0.00712655	0.00297198	0	0.00810272	0	0.156487	0	0	0.0361701	0	0.135023	0	0.0646327	0.452208	0.00710063	0.111408	0.00220828	0	0	0.0160808	0	0.0005	0.178	0.0636013	1.10316
TCGA.ED.A7XO.01A	0.0717437	0	0.160621	0.108453	0	0.142628	0	0.0165937	0.0236152	0.00265374	0	0.0715048	0.0132722	0.0229245	0.0555276	0.170799	0.0325095	0	0	0.078903	0	0.0282513	0.012	0.286974	0.970192
TCGA.ED.A7XP.01A	0.0570611	0	0.00507501	0.0821592	0	0.124528	0	0	0.0524104	0	0	0.0705174	0.00308753	0.128639	0.0857111	0.215353	0.105408	0	0.0692647	0	0	0.0008	0.191	0.0575369	1.05833
TCGA.ED.A82E.01A	0.200927	0	0.0155599	0.0643722	0	0.305686	0	0	0.0808489	0	0	0.0809532	0.0272807	0.0322903	0	0.142388	0	0.0125382	0.0351384	0	0	0.00201644	0.007	0.372865	0.932222
TCGA.ED.A8O5.01A	0.0512342	0	0	0.192141	0	0.252864	0	0.00426973	0.0444776	0	0	0.0891251	0.0199939	0.0880806	0.0677735	0.0590552	0.0144142	0	0.116571	0	0	0	0.711	-0.0144	1.10989
TCGA.ED.A8O6.01A	0.00102477	0.0136673	0.0194536	0.115922	0	0.212297	0.0003	0.0163557	0.0859388	0	0	0.0172801	0.0129823	0.160452	0.0772618	0.131237	0.0431803	0	0.0926782	0	0	0	0.193	0.0563837	1.06281
TCGA.ED.A97K.01A	0.0881078	0	0.0356984	0.00606373	0	0.185404	0	0	0.0579634	0	0	0.0280455	0	0.378819	0.0524738	0.142629	0	0	0.0190607	0	0	0.00573462	0.024	0.224553	1.00858
TCGA.EP.A12J.01A	0.00449539	0	0.0002	0.095688	0	0.0724906	0	0.00585219	0	0.0448936	0	0.10275	0.0749074	0.0593687	0.0749217	0.217386	0.00157637	0	0.24534	0	0	0.0001	0.443	0.0093714	1.08599
TCGA.EP.A26S.01A	0.0381959	0	0.00723251	0.0873572	0	0.0694013	0	0	0.00227756	0.0134874	0.0534657	0.0689881	0.0237582	0.203926	0.0660313	0.236715	0.0202435	0	0.108921	0	0	0	0.239	0.045031	1.07253
TCGA.EP.A2KA.01A	0.00141043	0	0.0225772	0.234729	0	0.134855	0.0246933	0.0398137	0.0933032	0.00456901	0	0.064609	0	0.127353	0.0740269	0.0982052	0.0297348	0	0.0266203	0	0	0.0234999	0.152	0.0764529	1.07209
TCGA.EP.A2KB.01A	0.0397093	0	0.0110541	0.0995849	0	0.251287	0.00953583	0.00334339	0	0.00461166	0	0.0583788	0.0337236	0.195392	0.0580465	0.18402	0.00644966	0	0.0390314	0	0	0.00583218	0.549	0	1.08979
TCGA.EP.A2KC.01A	0.0615412	0	0.020567	0.0690141	0	0.106851	0	0.0423227	0.0443053	0	0	0.0200075	0.0093349	0.0859161	0.158034	0.25095	0.0543298	0	0.0768272	0	0	0	0.164	0.0707628	1.05929
TCGA.EP.A3JL.01A	0.0527496	0	0.00421448	0.183513	0	0.0900568	0.0197813	0.0281844	0.0351042	0	0	0.0331971	0.0149192	0.100169	0.168282	0.177046	0.0356984	0	0.0570838	0	0	0	0.047	0.157454	1.02914
TCGA.EP.A3RK.01A	0.0172391	0	0.0501524	0.178232	0	0.0937131	0.00725735	0.0424414	0.0629128	0	0	0.0901981	0.0204827	0.100096	0.0679889	0.167488	0.0349662	0	0.0668318	0	0	0	0.068	0.132123	1.03271
TCGA.ES.A2HS.01A	0.0638553	0	0.0102797	0.0447282	0	0.122191	0	0	0	0.0103171	0	0.0824585	0.0224896	0	0.0639828	0.486212	0.0142308	0	0.07469	0	0	0.00456452	0.917	-0.0288	1.10424
TCGA.ES.A2HT.01A	0.0704091	0	0.011274	0.036772	0	0.140079	0	0.0760294	0.0594787	0	0.00143566	0.0365507	0.00988601	0.151959	0.0835887	0.300479	0.0009	0	0.0211997	0	0	0	0.323	0.0277219	1.07906
TCGA.FV.A23B.01A	0.0395159	0	0	0.112268	0	0.268059	0.00991811	0.0417958	0.030183	0	0.00972037	0.0233997	0.0187877	0.0289073	0.0898147	0.151563	0.139883	0	0.0361839	0	0	0	0.378	0.0180443	1.07945
TCGA.FV.A2QQ.01A	0.0760457	0	0.0054766	0.185106	0	0.130493	0.00244967	0.0239756	0.0560009	0.00104415	0	0.0383317	0.0119964	0.0616043	0.113737	0.19031	0.0706627	0	0.0327658	0	0	0	0.374	0.0187835	1.0807
TCGA.FV.A2QR.01A	0.0480939	0	0.024072	0.13349	0	0.0321009	0.0250713	0.0111742	0.0252413	0	0.00514756	0.0323142	0	0.262719	0.0813708	0.236166	0.0132078	0	0.0405234	0	0	0.0293069	0.092	0.113207	1.04951
TCGA.FV.A3I0.01A	0.00421908	0.00153265	0	0.017474	0	0.188614	0	0.0069739	0.0226622	0	0	0.0987164	0.0158581	0.304917	0.00264831	0.231316	0	0.0455559	0.0584902	0	0	0.00102228	0.04	0.171113	1.03214
TCGA.FV.A3I1.01A	0.0135166	0	0	0.0516814	0	0.0940563	0.0119158	0.00684799	0.100129	0	0	0.0339759	0.0163056	0.307455	0.133711	0.105541	0.0376106	0	0.0775943	0	0.00438416	0.00527554	0.03	0.194182	1.01804
TCGA.FV.A3R2.01A	0.00990658	0	0	0.0806113	0	0.253161	0	0.00791365	0.0212466	0	0	0.0500613	0	0.156073	0.104162	0.232368	0.0269976	0	0.0380611	0	0	0.0194378	0.268	0.039462	1.07864
TCGA.FV.A3R3.01A	0.0177216	0	0	0.0857785	0	0.344174	0	0	0	0	0	0.0472012	0.00637534	0.0729728	0.0246271	0.267918	0.0771855	0	0.0560465	0	0	0	0.451	0.00886919	1.08615
TCGA.FV.A495.01A	0.0753249	0	0.0251318	0.128755	0	0.261757	0	0.0323713	0.0623072	0.0146528	0	0.0503011	0.0396292	0.0143443	0.0639193	0.147444	0.0248153	0	0.0592457	0	0	0	0.075	0.128267	1.03963
TCGA.FV.A496.01A	0	0.0458463	0.0556593	0.121811	0	0.0475244	0	0	0.00466561	0	0.0390451	0.0453302	0.0808557	0.22696	0.0508427	0.00448134	0.0164134	0	0.252478	0	0	0.00808738	0.144	0.0809237	1.05168
TCGA.FV.A4ZP.01A	0.00856781	0	0.00195856	0.136252	0	0.0782344	0.0164379	0.030564	0.0851586	0	0	0.0657153	0.0350244	0.338669	0.0395721	0.161546	0.00230033	0	0	0	0	0	0.103	0.10701	1.06572
TCGA.FV.A4ZQ.01A	0.0105616	0	0.0444551	0.459803	0	0	0.0264387	0.079134	0.0572437	0.0399424	0	0.027838	0.0445912	0.0127938	0.0781077	0.114024	0.0007	0	0.00438553	0	0	0	0.076	0.127238	1.07321
TCGA.G3.A25S.01A	0.00522345	0	0	0	0	0.105411	0	0	0.00360834	0.147915	0	0.0795325	0.00887348	0.191755	0.030289	0.273129	0.0106134	0	0.140862	0	0	0.0027864	0.403	0.0144335	1.0929
TCGA.G3.A25T.01A	0.0238123	0	0.00181045	0.0459011	0	0.142588	0	0.00571972	0.0347435	0.013832	0	0.104898	0	0.422594	0.0188613	0.123459	0.00589006	0	0.0516487	0	0	0.00424091	0.014	0.28364	0.986877
TCGA.G3.A25U.01A	0.0431695	0	0	0.00850027	0	0.141808	0.00372427	0	0	0.0792772	0.043077	0	0.0866898	0	0.0879535	0.251205	0.00190091	0	0.185813	0	0	0.0668815	0.551	-0.0004	1.07806
TCGA.G3.A25V.01A	0.0883761	0	0.00933922	0.0839731	0	0.208912	0.0124292	0	0.0356623	0	0	0.0389002	0.0361403	0.0731545	0.127351	0.140372	0.0772877	0	0.0681027	0	0	0	0.122	0.0958366	1.04284
TCGA.G3.A25X.01A	0.00315784	0	0	0.299601	0	0.00877079	0.0566866	0	0.0400278	0	0	0.0495725	0	0.0978693	0.057757	0.216689	0.0793599	0	0.0593	0	0	0.0312085	0.033	0.188272	1.01043
TCGA.G3.A25Y.01A	0.0445777	0	0.00584718	0.0861436	0	0.276884	0.0465426	0.0444296	0.0252129	0	0	0.00872176	0.00611898	0.0458923	0.113515	0.212231	0.0131259	0	0.0696192	0	0	0.00113884	0.163	0.0710421	1.05935
TCGA.G3.A25Z.01A	0	0.00245245	0	0.0621723	0	0.0700425	0.0003	0	0.00422915	0	0.0467162	0	0.0213558	0.177439	0.0714883	0.32229	0.0517599	0	0.158072	0	0	0.0116886	0.126	0.0923981	1.05654
TCGA.G3.A3CG.01A	0.0651604	0	0.00156645	0.119839	0	0.223515	0	0	0.0983276	0	0	0.0449887	0.00460352	0.018579	0.195428	0.117014	0.0309898	0	0.0677729	0	0	0.0122165	0.353	0.0228214	1.10202
TCGA.G3.A3CH.01A	0.110271	0	0.00899133	0.114348	0	0.264131	0	0	0.053947	0.0254276	0	0.0518297	0	0	0.0885345	0.177025	0.0253789	0	0.0801155	0	0	0	0.378	0.0181861	1.08498
TCGA.G3.A3CI.01A	0.0951939	0	0.020916	0.195467	0	0.0560449	0	0.0002	0.0600353	0	0.0188514	0.0436178	0.154384	0.014831	0.0786222	0.187016	0	0	0.0642891	0	0.00533521	0.00518517	0.191	0.0570832	1.05708
TCGA.G3.A3CJ.01A	0.0571785	0	0.00404488	0.0915289	0	0.134791	0	0	0	0.00992633	0.0430747	0.0204796	0.0990382	0.0581836	0.0895006	0.303806	0	0	0.0884481	0	0	0	0.527	0.00179909	1.07825
TCGA.G3.A3CK.01A	0.0515527	0	0.00253186	0.29564	0	0.0528351	0.0256576	0.00305887	0.0166239	0	0	0.0600205	0.0219182	0.0948866	0.140521	0.116746	0	0	0.112764	0	0.00524467	0	0.207	0.0525479	1.07678
TCGA.G3.A5SI.01A	0	0.0279962	0	0.141107	0	0.147931	0	0.013603	0	0	0	0.083325	0.140537	0.0379596	0.0307503	0.214982	0.00920859	0	0.136088	0	0.00396026	0.0125508	0.969	-0.0388	1.09268
TCGA.G3.A5SJ.01A	0.0484669	0	0	0.188025	0	0.1696	0.0157192	0.0217367	0.0588364	0	0	0.0129283	0	0.236489	0.0964634	0.0704102	0.0504496	0	0	0.0071614	0	0.0237148	0.139	0.0841608	1.06564
TCGA.G3.A5SK.01A	0.0466858	0	0.00405617	0.113439	0	0.250744	0	0.0122093	0.00844233	0.0240795	0.112628	0	0	0.0606124	0.0790128	0.28098	0	0	0.00711131	0	0	0	0.307	0.0319883	1.08523
TCGA.G3.A5SL.01A	0.0560456	0	0.00224584	0.0785586	0	0.19834	0.0315413	0	0.00599775	0	0.014325	0.0195312	0.0123918	0.0486466	0.0920251	0.254298	0.0338275	0	0.147076	0	0	0.00515026	0.365	0.0203921	1.06663
TCGA.G3.A5SM.01A	0.0286348	0	0.0061901	0.0478522	0	0.12464	0.0108737	0.00749033	0.0648847	0.0105409	0	0.0431568	0.0215935	0.330703	0.0848971	0.0880899	0.0522535	0	0.0781999	0	0	0	0.046	0.163893	1.02775
TCGA.G3.A6UC.01A	0	0	0.00382657	0.119092	0	0.0555347	0	0	0	0	0.154882	0.032463	0.0282175	0.0982757	0.0666614	0.368273	0.0107445	0	0.0620291	0	0	0	0.505	0.00409142	1.09965
TCGA.G3.A7M5.01A	0.0205065	0	0	0.198205	0	0.181103	0	0.00964932	0.00436989	0.0800491	0	0.0473344	0.0288383	0.101883	0.0365183	0.105414	0	0	0.18613	0	0	0	0.434	0.0109025	1.09185
TCGA.G3.A7M6.01A	0.0624604	0.0224202	0	0.101335	0	0.280202	0.00108099	0.00464677	0.0739791	0	0	0.0244999	0.0133954	0.111591	0.0715825	0.142258	0.0518496	0	0.028546	0	0	0.0101534	0.063	0.135726	1.03376
TCGA.G3.A7M7.01A	0.0962652	0	0.0220688	0.0774987	0	0.153806	0	0	0.0612305	0	0.0182469	0.0380839	0	0.232959	0.0437291	0.18511	0.0422001	0	0.0288014	0	0	0	0.551	-0.0003	1.08868
TCGA.G3.A7M8.01A	0.0678987	0	0.00693028	0.0004	0	0.0186555	0	0.0130858	0.00141083	0	0	0.00814899	0.0361226	0.207266	0.0003	0.55851	0	0	0.0813019	0	0	0	0.236	0.04612	1.12027
TCGA.G3.A7M9.01A	0.13692	0	0.0102259	0.149428	0	0.00115067	0	0.0431885	0.0513884	0	0	0.0528775	0	0.428459	0.027275	0.0330292	0.00836712	0	0.0576909	0	0	0	0.047	0.162272	1.04063
TCGA.G3.AAUZ.01A	0.0326486	0	0.00245882	0.142521	0	0.149215	0	0	0.0371021	0.055063	0	0.0873659	0.00871444	0.0313256	0.149531	0.153924	0.0361587	0	0.113972	0	0	0	0.239	0.0450534	1.08202
TCGA.G3.AAV0.01A	0.0665722	0	0.0137645	0.258308	0	0.0904363	0	0.0989092	0.0116377	0.0145737	0	0.0479832	0.0180157	0.013688	0.153393	0.149931	0.0205087	0	0.0422788	0	0	0	0.941	-0.0313	1.12273
TCGA.G3.AAV1.01A	0.0355029	0	0	0	0	0.142082	0	0	0.0583022	0.0124833	0	0.0481869	0.0211303	0.124638	0.0732004	0.255243	0.183805	0	0.0339374	0	0.0114891	0	0.239	0.0449365	1.06769
TCGA.G3.AAV2.01A	0.0515856	0	0.0002	0.0458494	0	0.0307449	0	0	0	0	0.0992595	0.0390674	0.0234782	0.0393017	0.0406751	0.369658	0.0149155	0	0.245251	0	0	0	0.546	0.0003	1.09034
TCGA.G3.AAV3.01A	0.0618039	0	0.124953	0.295986	0	0	0.0283357	0.0310318	0.0516897	0	0	0.0443035	0	0.170905	0.0623873	0.0944292	0.00898763	0	0.0251872	0	0	0	0.012	0.289966	0.971167
TCGA.G3.AAV4.01A	0.00501082	0	0	0.0132327	0	0.360925	0	0.00767086	0.0192612	0.0355046	0	0.087622	0.0497173	0.00917826	0.113961	0.140535	0	0	0.157018	0	0.0004	0	0.526	0.00181977	1.0964
TCGA.G3.AAV5.01A	0.0699641	0	0.00642166	0.168821	0	0.0938459	0.00961531	0.0140724	0.034219	0	0	0.0424111	0.0304643	0.0786028	0.0616079	0.341608	0.00585936	0	0.0424878	0	0	0	0.437	0.0102289	1.08111
TCGA.G3.AAV6.01A	0.0253033	0	0.00495369	0.117896	0	0.165117	0	0.0177412	0.0211088	0	0	0.0390942	0	0.436791	0.0310786	0.0703267	0.00909145	0	0.0614976	0	0	0	0.256	0.0426298	1.10282
TCGA.G3.AAV7.01A	0	0.0317956	0	0.0170465	0	0.124464	0	0.0204566	0.0221198	0	0.0027948	0	0	0.590704	0.0346224	0.119602	0.0004	0	0.0359704	0	0	0	0.028	0.212262	1.05726
TCGA.GJ.A3OU.01A	0.0681842	0	0.00885763	0.0187934	0	0.149631	0.00624871	0.00234065	0.0616592	0.00454389	0	0.0338076	0	0.404504	0.0759411	0.0958348	0.0311059	0	0.0354862	0	0	0.0030625	0.003	0.514856	0.857058
TCGA.GJ.A6C0.01A	0	0	0.0003	0.022022	0	0.0947409	0	0.00775035	0.00406968	0.0135561	0	0.0225826	0	0.598426	0.0622125	0.11913	0	0	0.0399005	0	0	0.0153055	0.024	0.224021	1.05579
TCGA.GJ.A9DB.01A	0.0424792	0	0	0.0450673	0	0.150877	0	0.0236077	0.0167153	0	0	0.0322966	0.0385467	0.176496	0.102445	0.232967	0.0495284	0	0.0889735	0	0	0	0.162	0.0712205	1.05685
TCGA.HP.A5MZ.01A	0.0579435	0	0.00645264	0.0526494	0	0.259258	0	0.00904325	0.0514775	0	0	0.0598761	0.00160325	0.0733075	0.0817654	0.17601	0.073397	0	0.096188	0	0	0.00102794	0.091	0.114808	1.03466
TCGA.HP.A5N0.01A	0.0871649	0	0.00469004	0.0307449	0	0.131696	0	0	0	0.0499167	0.00486483	0.0631986	0.0664302	0.0344726	0.119446	0.149763	0.0543768	0	0.203236	0	0	0	0.451	0.00885688	1.07484
TCGA.K7.A5RF.01A	0.0621749	0	0	0.167962	0	0.169001	0.00465314	0	0.00716009	0.028355	0	0.0467641	0.0281156	0.0472205	0.127284	0.246528	0	0	0.0528906	0	0	0.0118912	0.139	0.0834632	1.05817
TCGA.K7.A5RG.01A	0.0822878	0	0.0705654	0.33133	0	0.0685695	0.0690764	0.0553948	0.0521833	0	0	0.0268193	0.015658	0.0520199	0.0597547	0.0672839	0.00782579	0	0.0391669	0	0	0.0020641	0.019	0.231353	1.00267
TCGA.K7.A6G5.01A	0.036322	0	0.0007	0.201093	0	0.10843	0	0.0309684	0.0679939	0	0	0.045373	0.0293984	0.0677531	0.142919	0.192444	0.015245	0	0.0613232	0	0	0	0.307	0.0321755	1.083
TCGA.K7.AAU7.01A	0.0780643	0	0.00581428	0.0296102	0	0.146415	0.00101943	0.0424035	0.0317635	0	0	0.0445774	0	0.249948	0.0896886	0.144918	0.0593646	0	0	0	0.00719562	0.0692171	0.114	0.100726	1.05302
TCGA.KR.A7K0.01A	0.0389344	0	0.00389842	0	0	0.230211	0	0	0	0	0	0.0521963	0.0292699	0.142299	0.112714	0.252737	0.0449007	0	0.0928397	0	0	0	0.126	0.0930052	1.04823
TCGA.KR.A7K2.01A	0.0254269	0	0.0164816	0.0273158	0	0.502572	0	0	0.0544737	0.0555316	0	0.0293561	0	0	0.0619005	0.201631	0	0.00235684	0.0229547	0	0	0	0.653	-0.0092	1.12203
TCGA.KR.A7K7.01A	0	0.00401063	0.00822767	0.44257	0	0	0.00570162	0.0468097	0.102301	0	0	0.109963	0.0128305	0.0867937	0.0372719	0.122962	0.00532781	0	0.0152302	0	0	0	0.23	0.0486069	1.11864
TCGA.KR.A7K8.01A	0.0225527	0	0.00648268	0.385423	0	0.0560081	0.0849847	0.0161064	0.0139039	0	0	0.042288	0.0281575	0.0352789	0.0898445	0.0916965	0.0286102	0	0.0986629	0	0	0	0.14	0.0825824	1.06868
TCGA.LG.A6GG.01A	0	0	0	0	0	0.269697	0	0.0044552	0.0445953	0	0.0849252	0.0534186	0.0813278	0.033781	0.0383745	0.236301	0.0113226	0.0001	0.132811	0	0.00822154	0.0006	0.963	-0.0371	1.09493
TCGA.LG.A9QC.01A	0	0	0	0	0	0.25008	0	0	0	0.0102758	0.0344845	0	0.0274906	0.121318	0.0006	0.339867	0	0	0.215879	0	0	0	0.518	0.00333502	1.08948
TCGA.LG.A9QD.01A	0.119487	0	0.00285102	0.0964548	0	0.216622	0	0	0.0111889	0.0513535	0	0.0994325	0	0	0.124538	0.155495	0	0	0.11365	0	0	0.00892876	0.819	-0.0218	1.10869
TCGA.MI.A75C.01A	0.0290111	0	0.00598726	0.176142	0	0.22627	0.00134298	0.0008	0.180267	0.00281834	0.0101107	0.00389427	0.0056936	0.108155	0.0737643	0.158229	0	0	0.0151464	0	0	0.00233241	0.461	0.00722304	1.10818
TCGA.MI.A75E.01A	0.104257	0	0.0341245	0.134919	0	0.27436	0	0.00642304	0.021123	0	0	0.0502836	0.0210987	0.0673082	0.0620705	0.11654	0.0566742	0	0.0473812	0	0	0.0034369	0.233	0.0474117	1.06814
TCGA.MI.A75G.01A	0.0455042	0	0	0.00477433	0	0.138652	0.0022375	0	0.00713832	0	0.0472639	0	0.0479044	0.140411	0.083096	0.264196	0.00213415	0	0.216688	0	0	0	0.345	0.0240429	1.07429
TCGA.MI.A75H.01A	0	0	0.00409779	0.247941	0	0.113066	0.0508656	0	0.0301947	0	0.0277062	0.0734359	0.0972546	0.0217725	0.104391	0.150613	0.021501	0	0.0571606	0	0	0	0.134	0.0872172	1.06166
TCGA.MI.A75I.01A	0	0.0009	0	0.226991	0	0	0	0	0.0420249	0	0	0.103678	0.0213816	0.238029	0.0454563	0.188637	0	0	0.110226	0	0.00942571	0.0132274	0.126	0.0924069	1.06069
TCGA.MR.A520.01A	0.0324808	0	0.0100486	0.110574	0	0.213457	0.00263536	0	0.0264328	0	0.0633148	0.00569958	0	0.11468	0.0607015	0.26611	0.0187244	0	0.0751414	0	0	0	0.437	0.0102446	1.07959
TCGA.MR.A8JO.01A	0.0398466	0	0.00255191	0.146497	0	0.248286	0	0.00679619	0.0923136	0	0.015981	0.0198549	0	0.156894	0.100956	0.130908	0.00984026	0	0.0292743	0	0	0	0.028	0.210496	1.00956
TCGA.NI.A4U2.01A	0.0466535	0	0	0	0	0.147557	0	0	0.0140317	0	0.0750373	0	0.0630983	0.349017	0.0800063	0.177349	0.00998829	0	0.0372625	0	0	0	0.081	0.12052	1.0557
TCGA.NI.A8LF.01A	0.153073	0	0.0258334	0.119731	0	0.200851	0	0	0.00368515	0.0485502	0	0.0236207	0.0169164	0.0256892	0.0453567	0.175063	0	0.00570495	0.155926	0	0	0	0.772	-0.0182	1.08782
TCGA.O8.A75V.01A	0.0435465	0	0.00776525	0.202283	0	0.105673	0.0061674	0	0.0767945	0	0	0.0217047	0.0139046	0.151244	0.0548992	0.218061	0.0453303	0	0.0526252	0	0	0	0.221	0.0497562	1.06601
TCGA.PD.A5DF.01A	0	0.00126576	0.00257188	0.0144886	0	0.103445	0.0002	0.0008	0.0283228	0	0	0.0228832	0	0.56303	0.0680481	0.131191	0.00674081	0	0.0570624	0	0	0	0.012	0.298254	1.00277
TCGA.QA.A7B7.01A	0.06824	0	0.00645368	0.0645169	0	0.271074	0	0.0675431	0.0715802	0.0125899	0	0.111065	0	0	0.0225446	0.147943	0.0285747	0.00305226	0.0613475	0	0	0.0634752	0.694	-0.0131	1.10629
TCGA.RC.A6M3.01A	0.180867	0	0.0685899	0.134179	0	0.082925	0.0638012	0.0565882	0.00153214	0	0.0173764	0.0190249	0	0.134972	0.0623826	0.132356	0.0230367	0	0.0223701	0	0	0	0.48	0.00585277	1.08465
TCGA.RC.A6M4.01A	0.00437444	0	0.00286486	0.0169841	0.0390315	0	0	0	0.00713214	0	0	0.0717947	0.0234681	0.110946	0.105884	0.299303	0.0249314	0	0.282332	0	0.0109531	0	0.356	0.0219577	1.09299
TCGA.RC.A6M5.01A	0.0245042	0	0.00766348	0.0163572	0	0.312003	0	0	0	0	0	0.107779	0.0269529	0.0198134	0.0437185	0.248468	0.00456027	0	0.18818	0	0	0	0.532	0.00161755	1.08339
TCGA.RC.A6M6.01A	0.0562592	0	0.00986157	0.07064	0	0.127848	0	0.0596223	0.113615	0	0	0.0285074	0.00582804	0.289103	0.0661941	0.12628	0.021369	0	0.0248727	0	0	0	0.288	0.0360203	1.08365
TCGA.RC.A7S9.01A	0.039989	0.00232882	0	0.144408	0	0.097684	0.016618	0.061922	0.0608905	0.0104395	0	0.0237481	0.010701	0.126432	0.173869	0.102169	0.0814195	0	0.0473823	0	0	0	0.617	-0.0064	1.10043
TCGA.RC.A7SB.01A	0.0327453	0	0.00413737	0.121038	0	0.110075	0	0.0611479	0.0396734	0.0104692	0	0.0364868	0	0.101545	0.129238	0.24431	0.0449189	0	0.0642156	0	0	0	0.179	0.0624146	1.06358
TCGA.RC.A7SF.01A	0.023617	0	0.00150951	0.156585	0	0.092381	0.00788469	0.0153633	0.0612434	0.0187006	0	0.131734	0	0.193769	0.158219	0.0554191	0.0123754	0	0.0678675	0	0.00333115	0	0.16	0.0726933	1.08446
TCGA.RC.A7SH.01A	0.00706033	0.00280216	0.0514933	0.178717	0	0.15273	0	0.0765659	0.0704307	0	0	0.0778383	0.00609691	0.14582	0.0908579	0.073421	0.00931341	0	0.0568534	0	0	0	0.457	0.00760845	1.09793
TCGA.RC.A7SK.01A	0.0492179	0	0.00600643	0.0604148	0	0.0442866	0	0	0.00135168	0	0	0.0547018	0.0154381	0.148301	0.112382	0.148394	0.0178581	0	0.326215	0	0.0154318	0	0.777	-0.0184	1.1056
TCGA.RG.A7D4.01A	0.062965	0	0.0650765	0.261921	0	0.0433107	0.0144916	0.0754316	0.0826281	0.00853368	0	0.0885136	0	0.164536	0.0592748	0.0501934	0.0004	0	0.0220291	0	0	0.0007	0.035	0.183191	1.02747
TCGA.T1.A6J8.01A	0	0.0003	0.0339107	0.102944	0	0.159735	0	0	0.0367856	0	0	0.0223991	0.0126696	0.0229854	0.0673308	0.277959	0.218248	0	0.0445112	0	0	0.0002	0.219	0.0505784	1.06048
TCGA.UB.A7MA.01A	0.0524828	0	0.00672102	0.118611	0	0.26231	0	0.0137938	0.0334391	0	0	0.0944629	0.0132477	0.0344134	0.0719437	0.118411	0.122595	0	0.0427387	0	0	0.0148303	0.685	-0.0117	1.0948
TCGA.UB.A7MB.01A	0.0200929	0	0	0.0383983	0	0.234817	0	0.0801121	0	0.015798	0	0.131361	0.0192419	0.0642336	0.0906053	0.165479	0	0.00923736	0.0917791	0	0	0.0388442	0.804	-0.0206	1.102
TCGA.UB.A7MC.01A	0	0.00953382	0.0124217	0	0.0317108	0.153916	0	0	0	0	0.0100748	0.0614524	0.0757681	0.0607661	0.140637	0.198157	0.0292544	0	0.200608	0	0.009173	0.00652644	0.38	0.0176348	1.07677
TCGA.UB.A7MD.01A	0.0518603	0	0.00604346	0.0454137	0	0.136398	0	0	0.0564271	0.0272119	0	0.0729301	0.00618177	0.119926	0.111638	0.231693	0.087103	0	0	0.0417065	0	0.00546708	0.141	0.0817944	1.0572
TCGA.UB.A7ME.01A	0.0618793	0	0.010827	0.164224	0	0.120833	0.00475939	0.0958565	0.0960545	0	0	0.0318489	0	0.214963	0.0601263	0.0972088	0.013497	0	0.0279227	0	0	0	0.039	0.176047	1.0235
TCGA.UB.A7MF.01A	0.172226	0	0.0253794	0.221056	0	0.098872	0.0221139	0.0190022	0.0189171	0.00589057	0	0.0565459	0.0265107	0.031948	0.160843	0.0584103	0.00823464	0	0.074051	0	0	0	0.012	0.298582	0.970765
TCGA.UB.AA0U.01A	0.0255499	0	0.0050429	0.0913835	0	0.190536	0	0	0.0266648	0	0	0.0334266	0.0427575	0.0150539	0.141682	0.155176	0.20892	0	0.0638061	0	0	0	0.239	0.0447081	1.06584
TCGA.UB.AA0V.01A	0.0660298	0	0.0115496	0.101005	0	0.198774	0	0.00614214	0.00119743	0	0	0.0573784	0.00398286	0.020081	0.117133	0.238601	0.0854853	0	0.0708238	0	0	0.0218164	0.457	0.00751876	1.0776
TCGA.W5.AA2G.01A	0.0581798	0	0.00181163	0.0386554	0	0.214688	0.00939062	0.00593426	0.0177067	0	0	0.0446721	0.0495287	0.206352	0.111375	0.143357	0.0361591	0	0.0610733	0	0.00111647	0	0.029	0.203739	1.00292
TCGA.W5.AA2H.01A	0.129957	0.25967	0.0479295	0.243239	0.0008	0	0.0223306	0.0164217	0.165705	0	0	0.010102	0.00886744	0.028292	0.00235261	0.0369845	0	0.0200789	0.00723798	0	0	0	0.002	0.598731	0.800948
TCGA.W5.AA2I.01A	0	0.0007	0	0.170097	0	0.168298	0	0	0.0181215	0.0551183	0	0.148613	0	0.176683	0.0311957	0.13719	0	0	0.094028	0	0	0	0.4	0.0152299	1.10881
TCGA.W5.AA2O.01A	0.0266563	0.0139429	0	0.0158401	0	0.142916	0	0	0.0356462	0	0	0.0782761	0.0703296	0.186826	0.0617093	0.264795	0.0267091	0	0.0677704	0	0	0.0085832	0.139	0.0844369	1.05408
TCGA.W5.AA2Q.01A	0.0168693	0.0185046	0.00742119	0.0854121	0	0.219681	0	0.0309427	0.0287769	0	0	0.119175	0.0113199	0.221506	0.0911937	0.0925908	0	0	0.0551869	0	0.00141952	0	0.139	0.0832171	1.06562
TCGA.W5.AA2R.01A	0	0.00461852	0.0264817	0.176318	0	0.226921	0.0301541	0.0326479	0.0665263	0	0	0.0153538	0	0.162366	0.077354	0.0756319	0.070863	0	0.034764	0	0	0	0.126	0.0920398	1.05815
TCGA.W5.AA2T.01A	0.0581077	0	0.0167377	0.112613	0	0.0495338	0	0.0153975	0.00583576	0	0	0.0726228	0	0.370899	0.0315089	0.0787453	0.126101	0	0.0618982	0	0	0	0.256	0.0425783	1.08832
TCGA.W5.AA2U.01A	0.1324	0	0.0142282	0.0491746	0	0.416018	0.0006	0.022533	0	0	0	0.0202537	0	0.0761015	0.137435	0.074082	0.0131448	0.0261663	0.0178407	0	0	0	0.028	0.207753	1.01533
TCGA.W5.AA2W.01A	0.0967784	0	0.012138	0.266338	0	0.118277	0.0443083	0.00843905	0.0391907	0	0	0.0529873	0.0478594	0.0760093	0.0898075	0.0910445	0.00727365	0	0.0483323	0	0	0.00121725	0.079	0.124623	1.04317
TCGA.W5.AA2X.01A	0.0612667	0	0.0462111	0.0212881	0	0.0846786	0	0.0004	0.015581	0	0	0	0	0.53368	0	0.0653979	0	0.0456365	0	0	0	0.12582	0.06	0.142908	1.08849
TCGA.W5.AA2Z.01A	0.00357342	0.0174809	0	0.00125022	0	0.122022	0	0.0166364	0.0477754	0.038071	0	0.284053	0.013213	0.139615	0.0714905	0.0485262	0.0856923	0.0182153	0.072193	0	0	0.0201932	0.03	0.193972	1.03845
TCGA.W5.AA30.01A	0.118324	0	0.0931374	0.11469	0	0.23134	0	0.0441498	0.0203745	0	0	0.0564496	0.00605615	0.0304577	0.0914807	0.0805516	0.0648432	0	0.0455338	0	0	0.00261246	0.014	0.274822	0.975915
TCGA.W5.AA31.01A	0.0578906	0	0.0100469	0.0350133	0	0.117154	0	0	0.0342522	0.00319542	0	0.0595136	0.0219812	0.360367	0.0638344	0.0832085	0.1011	0	0	0.0268999	0	0.0255426	0.017	0.239992	0.999635
TCGA.W5.AA33.01A	0.235053	0	0.00212418	0.128528	0	0.31763	0.0236041	0	0	0	0	0	0.0206536	0.0650405	0.0476779	0.106598	0	0.00513693	0	0.0205592	0	0.0273939	0.008	0.332775	0.951631
TCGA.W5.AA34.01A	0.0015007	0.0131889	0	0.0492853	0	0.270938	0	0.00534764	0.0389592	0	0	0.0723533	0.0561964	0.0683975	0.093029	0.079015	0.167217	0	0.0292718	0	0.00140818	0.0538921	0.031	0.192282	1.00657
TCGA.W5.AA36.01A	0	0.0120214	0.00468209	0.0670302	0	0.12104	0	0	0.0248141	0	0	0.0808136	0	0.284139	0.0449288	0.242445	0.0448868	0	0.0681239	0	0	0.00507498	0.257	0.0421098	1.08609
TCGA.W5.AA38.01A	0	0.00604041	0.0130099	0.0599186	0	0.118963	0	0.0009	0.0443766	0	0	0.0526504	0.00408853	0.390451	0.0207462	0.261803	0	0	0.0129522	0	0	0.0140626	0.007	0.427039	0.909953
TCGA.W5.AA39.01A	0.00334069	0.0248495	0.0218836	0.243634	0	0.148589	0	0.0193729	0.00781437	0	0	0.061044	0.0396071	0.154839	0.0561392	0.0477142	0.00455348	0	0.127584	0	0	0.0390347	0.883	-0.0255	1.10043
TCGA.W6.AA0S.01A	0.0389308	0.0148412	0	0.072918	0	0.237835	0.0370268	0.0200698	0.00387199	0	0.00464647	0.0208838	0.0622216	0.0295427	0.141051	0.195742	0.0571908	0	0.0264376	0	0	0.0367909	0.053	0.146554	1.0263
TCGA.WD.A7RX.01A	0.2148	0	0.0351441	0.174015	0	0.186099	0.0221783	0.0312269	0.0738833	0.0163321	0	0.00902086	0.00603248	0.0767697	0.0986399	0.0386523	0.00214198	0	0.015065	0	0	0	0.007	0.398064	0.921445
TCGA.WJ.A86L.01A	0.10886	0	0	0.0202569	0	0.198464	0	0	0	0.0506373	0	0.0533966	0	0.343276	0.160548	0	0.00464958	0	0.034908	0	0	0.0250031	0.073	0.129123	1.05725
TCGA.WQ.A9G7.01A	0	0.0416095	0.0360529	0.0802556	0	0.135119	0	0.0575656	0.0246972	0	0	0.0716562	0.0254441	0.26333	0.0537582	0.175185	0.00574515	0	0.0278005	0	0	0.00178103	0.126	0.0916467	1.0558
TCGA.WQ.AB4B.01A	0.0004	0.0159814	0.00485725	0.0580716	0	0.153996	0	0	0.0286608	0	0	0.163105	0.0198118	0.112769	0.0849544	0.237973	0.0401414	0	0.0791476	0	0	0.0001	0.447	0.0091227	1.09233
TCGA.WX.AA44.01A	0.0798517	0	0.00422878	0.0438556	0	0.271595	0	0.00552289	0.0331579	0	0	0.0214464	0.00491547	0.166153	0.14265	0.14443	0.0227596	0	0.0594338	0	0	0	0.176	0.0648702	1.06571
TCGA.WX.AA46.01A	0.0570662	0	0.00611427	0.0365598	0	0.138514	0	0.0137059	0	0.0356942	0	0.0894658	0.12611	0.0305679	0.0929914	0.326035	0	0	0	0.0295208	0	0.0176539	0.512	0.0035819	1.08981
TCGA.WX.AA47.01A	0.155894	0	0.0127337	0	0.00388569	0.111874	0	0.0125981	0.00904491	0	0.158966	0	0.0284794	0.421705	0.0291945	0.00468942	0	0.0149311	0.0328669	0	0	0.00313788	0.111	0.102211	1.06746
TCGA.XR.A8TC.01A	0	0.0157015	0	0.0182624	0	0.470651	0	0	0	0	0	0.0434052	0	0.0220902	0.0699882	0.258267	0.0525688	0	0.049065	0	0	0	0.924	-0.0296	1.10883
TCGA.XR.A8TD.01A	0.0434741	0	0.00263963	0.327685	0	0	0.129941	0.0146169	0	0	0	0.0204314	0	0.206856	0.0859877	0.119657	0.0180839	0	0.0219809	0	0	0.0086466	0.057	0.143437	1.03514
TCGA.XR.A8TE.01A	0.0689248	0	0.00377333	0.0274524	0	0.394768	0.0115978	0	0	0.0665369	0	0.0304414	0.055	0.0286768	0.0994838	0.18039	0	0	0.0243581	0.00859721	0	0	0.577	-0.0028	1.09624
TCGA.XR.A8TF.01A	0.0666881	0	0.00951438	0.291969	0	0.0222582	0.0495873	0.076079	0.0353404	0.0309836	0	0.00291978	0.00760682	0.0446255	0.0933149	0.269114	0	0	0	0	0	0	0.775	-0.0183	1.10577
TCGA.XR.A8TG.01A	0.0800714	0	0.00870314	0.0220213	0	0.215341	0	0	0.0295148	0.0194563	0	0.0890051	0.00632438	0.0918646	0.134244	0.110708	0.0803834	0	0	0.0966785	0	0.0156844	0.434	0.0107775	1.08964
TCGA.YA.A8S7.01A	0	0.0133669	0	0.0393384	0	0.127934	0.0085878	0.0103584	0.0275415	0	0.00229498	0.0121931	0.19983	0.0798758	0.0414983	0.383997	0	0	0.0439449	0	0	0.00923923	0.114	0.100787	1.05319
TCGA.YR.A95A.01A	0.0658915	0	0	0.122082	0	0.23126	0	0.0209493	0.033117	0.0005	0	0.0739057	0.00503001	0.0418899	0.212704	0.143449	0.0143063	0	0.0349517	0	0	0	0.274	0.0380046	1.10422
TCGA.ZD.A8I3.01A	0.0793892	0	0.0224194	0.0601765	0	0.143846	0	0.013649	0.0360389	0	0.0166011	0.0265438	0	0.352189	0.114545	0.0823838	0.0409469	0	0	0	0	0.0112718	0.239	0.0446935	1.09036
TCGA.ZH.A8Y1.01A	0.0335888	0	0	0.00144733	0	0.106211	0	0.00634631	0.0112569	0.0009	0	0.0216308	0	0.573694	0.00840824	0.159972	0	0.022254	0	0.0449126	0	0.00941746	0.017	0.250178	1.03917
TCGA.ZH.A8Y2.01A	0.00797809	0.0457668	0	0.053849	0	0.162527	0	0	0.030103	0	0	0.0449218	0.138412	0.0775524	0.0304326	0.18371	0.190932	0.0124567	0.0143842	0	0	0.00697459	0.122	0.0962103	1.04046
TCGA.ZH.A8Y4.01A	0.120271	0	0	0.00949121	0	0.0796519	0	0	0.0280191	0.00309356	0	0.0189561	0	0.492955	0.0464397	0.136241	0	0	0.0237419	0	0	0.0411398	0.007	0.393183	0.934091
TCGA.ZH.A8Y5.01A	0	0.15384	0	0.00577427	0	0.198039	0	0.0760447	0	0	0	0.0250541	0	0.210958	0.00562163	0.225399	0.00929316	0.023452	0.0509175	0	0	0.0156076	0.29	0.0354599	1.07277
TCGA.ZH.A8Y6.01A	0.0310797	0	0	0.0713451	0	0.208752	0	0	0.0343652	0	0	0.00505336	0.00842688	0	0.00627327	0.461997	0.0117565	0	0.160367	0	0	0.0006	0.307	0.0319616	1.07688
TCGA.ZH.A8Y8.01A	0.26786	0	0.0212293	0.040483	0	0.0599454	0	0.0550513	0.0363027	0.00157492	0	0.0427338	0	0.27886	0.0584789	0.0367802	0.0734727	0	0	0.0123494	0	0.014878	0.007	0.416629	0.909928
TCGA.ZP.A9CV.01A	0.0553431	0	0.0057842	0.123859	0	0.341473	0	0	0	0	0	0.0344626	0.0286381	0.00763952	0.154504	0.136358	0	0	0.0889281	0	0	0.0230101	0.307	0.032064	1.08909
TCGA.ZP.A9CY.01A	0.100446	0	0.00740147	0.042158	0	0.126388	0	0	0.0552686	0	0	0.0353807	0.0242702	0.127716	0.135069	0.238952	0.034932	0	0.0654588	0	0	0.00656041	0.177	0.0639284	1.06055
TCGA.ZP.A9CZ.01A	0.0629688	0	0.00574085	0.122521	0	0.213917	0.00902611	0	0.014377	0	0	0.0571209	0.0139978	0.0419561	0.174914	0.12695	0.0561241	0	0.0996102	0	0	0.0008	0.116	0.0984576	1.05475
TCGA.ZP.A9D0.01A	0.0571977	0	0.0202043	0.113314	0	0.169203	0	0.00933877	0.00599699	0	0	0.0310323	0.0993011	0	0.0279328	0.367105	0.0111862	0	0.0855045	0	0.00268436	0	0.797	-0.0201	1.0852
TCGA.ZP.A9D1.01A	0.0226714	0	0	0.0812759	0	0.452285	0	0	0.0422754	0	0	0.0793678	0.0011896	0.103173	0.0409294	0.108759	0.01629	0	0.0478798	0	0	0.00390376	0.434	0.0108336	1.1104
TCGA.ZP.A9D2.01A	0.155735	0	0.069623	0.0638109	0	0.155348	0.0100673	0.00504036	0.00206515	0	0	0.0181731	0	0.131233	0.09956	0.205773	0	0	0.0558804	0	0	0.0276909	0.013	0.283741	0.96845
TCGA.ZP.A9D4.01A	0.0550584	0	0	0	0	0.159511	0	0	0.0317484	0.0141108	0.0159517	0.00258352	0.0581108	0.0393646	0.174939	0.183027	0.0185631	0	0.227991	0	0	0.0190407	0.32	0.0284187	1.07936
TCGA.ZS.A9CD.01A	0.0387482	0	0.00408449	0	0	0.352365	0.00817933	0	0.0143362	0	0.0508965	0	0.0118797	0.135043	0.125315	0.142303	0.00581347	0	0.0744102	0	0	0.0366256	0.165	0.0701881	1.05953
TCGA.ZS.A9CE.01A	0.00426564	0	0	0	0.0275802	0.120387	0	0	0.001	0	0.00280829	0.0795107	0.0381368	0.148914	0.118291	0.0604782	0.0121353	0	0.386516	0	0	0	0.257	0.0423508	1.09251
TCGA.ZS.A9CF.01A	0.0387799	0	0	0.00844621	0	0.430142	0.0132739	0	0	0.0635512	0	0	0.0109459	0.0849557	0.0876409	0.157518	0.0324161	0	0.0723299	0	0	0	0.198	0.0547236	1.06866
TCGA.ZS.A9CG.01A	0.0816885	0	0.00461227	0.0931475	0	0.0963224	0	0	0	0.0411594	0	0.121516	0.0179715	0.00104995	0.139034	0.291653	0	0	0.111845	0	0	0	0.514	0.00348114	1.09652
TCGA.ZU.A8S4.01A	0	0	0.00374144	0.443666	0	0	0.0429944	0.026351	0.0225619	0.018056	0	0.00973823	0	0.087284	0.0886137	0.207711	0.019685	0	0.0129527	0	0	0.0166449	0.005	0.48829	0.871862

## Sheet: Supplementary Table 5
Supplementary Table 5: GO of 924 RNA phenotype-related DEGs in TCGA-HBM cohorts
	ID	Description	GeneRatio	BgRatio	pvalue	p.adjust	qvalue	geneID	Count
GO:0072376	GO:0072376	protein activation cascade	38/808	108/19623	1.33366e-25	6.51625e-22	5.19144e-22	ENSG00000000971/ENSG00000009724/ENSG00000021852/ENSG00000039537/ENSG00000057593/ENSG00000077942/ENSG00000080618/ENSG00000080910/ENSG00000088926/ENSG00000091583/ENSG00000101981/ENSG00000109072/ENSG00000113600/ENSG00000113889/ENSG00000117601/ENSG00000123838/ENSG00000123843/ENSG00000126218/ENSG00000131187/ENSG00000132703/ENSG00000134365/ENSG00000134389/ENSG00000149131/ENSG00000157131/ENSG00000159403…	38
GO:0071466	GO:0071466	cellular response to xenobiotic stimulus	47/808	191/19623	9.93595e-24	2.42735e-20	1.93385e-20	ENSG00000005471/ENSG00000007933/ENSG00000008394/ENSG00000066813/ENSG00000084207/ENSG00000100031/ENSG00000100197/ENSG00000100889/ENSG00000101412/ENSG00000105329/ENSG00000105852/ENSG00000108602/ENSG00000108819/ENSG00000114771/ENSG00000118520/ENSG00000124253/ENSG00000129596/ENSG00000130649/ENSG00000132386/ENSG00000134716/ENSG00000136881/ENSG00000138109/ENSG00000138115/ENSG00000140465/ENSG00000140505…	47
GO:0046394	GO:0046394	carboxylic acid biosynthetic process	70/808	442/19623	1.44468e-22	1.61333e-19	1.28533e-19	ENSG00000004799/ENSG00000008394/ENSG00000009950/ENSG00000012779/ENSG00000021826/ENSG00000036473/ENSG00000066813/ENSG00000067057/ENSG00000067225/ENSG00000070669/ENSG00000073734/ENSG00000083807/ENSG00000100024/ENSG00000100031/ENSG00000100644/ENSG00000100714/ENSG00000105329/ENSG00000110243/ENSG00000110245/ENSG00000111674/ENSG00000113492/ENSG00000115419/ENSG00000116761/ENSG00000118137/ENSG00000118514…	70
GO:0044282	GO:0044282	small molecule catabolic process	71/808	454/19623	1.50271e-22	1.61333e-19	1.28533e-19	ENSG00000005421/ENSG00000036473/ENSG00000054179/ENSG00000063854/ENSG00000067057/ENSG00000067225/ENSG00000100024/ENSG00000100889/ENSG00000101323/ENSG00000105329/ENSG00000105398/ENSG00000105852/ENSG00000108578/ENSG00000110887/ENSG00000111275/ENSG00000111674/ENSG00000113492/ENSG00000113790/ENSG00000113924/ENSG00000115419/ENSG00000116761/ENSG00000116882/ENSG00000118520/ENSG00000119711/ENSG00000122787…	71
GO:0016053	GO:0016053	organic acid biosynthetic process	70/808	443/19623	1.65097e-22	1.61333e-19	1.28533e-19	ENSG00000004799/ENSG00000008394/ENSG00000009950/ENSG00000012779/ENSG00000021826/ENSG00000036473/ENSG00000066813/ENSG00000067057/ENSG00000067225/ENSG00000070669/ENSG00000073734/ENSG00000083807/ENSG00000100024/ENSG00000100031/ENSG00000100644/ENSG00000100714/ENSG00000105329/ENSG00000110243/ENSG00000110245/ENSG00000111674/ENSG00000113492/ENSG00000115419/ENSG00000116761/ENSG00000118137/ENSG00000118514…	70
GO:0006805	GO:0006805	xenobiotic metabolic process	37/808	128/19623	1.45743e-21	1.18684e-18	9.45543e-19	ENSG00000007933/ENSG00000008394/ENSG00000066813/ENSG00000084207/ENSG00000100031/ENSG00000100197/ENSG00000105852/ENSG00000108602/ENSG00000114771/ENSG00000129596/ENSG00000130649/ENSG00000134716/ENSG00000136881/ENSG00000138109/ENSG00000138115/ENSG00000140465/ENSG00000140505/ENSG00000143819/ENSG00000144852/ENSG00000144959/ENSG00000149124/ENSG00000151726/ENSG00000156006/ENSG00000160868/ENSG00000162482…	37
GO:0002526	GO:0002526	acute inflammatory response	43/808	185/19623	8.98431e-21	6.27105e-18	4.99609e-18	ENSG00000000971/ENSG00000021852/ENSG00000039537/ENSG00000055955/ENSG00000060566/ENSG00000080618/ENSG00000080910/ENSG00000084207/ENSG00000106327/ENSG00000109072/ENSG00000113600/ENSG00000117601/ENSG00000123838/ENSG00000123843/ENSG00000129988/ENSG00000131187/ENSG00000132703/ENSG00000134339/ENSG00000134365/ENSG00000134389/ENSG00000145192/ENSG00000148965/ENSG00000149131/ENSG00000157131/ENSG00000158874…	43
GO:0030195	GO:0030195	negative regulation of blood coagulation	23/808	52/19623	1.14826e-18	5.24438e-16	4.17815e-16	ENSG00000080618/ENSG00000088926/ENSG00000091583/ENSG00000109072/ENSG00000113889/ENSG00000113905/ENSG00000115718/ENSG00000122194/ENSG00000126231/ENSG00000130203/ENSG00000131187/ENSG00000135919/ENSG00000137801/ENSG00000149131/ENSG00000163932/ENSG00000164344/ENSG00000167711/ENSG00000171557/ENSG00000171560/ENSG00000171564/ENSG00000180210/ENSG00000183044/ENSG00000187045	23
GO:1900047	GO:1900047	negative regulation of hemostasis	23/808	52/19623	1.14826e-18	5.24438e-16	4.17815e-16	ENSG00000080618/ENSG00000088926/ENSG00000091583/ENSG00000109072/ENSG00000113889/ENSG00000113905/ENSG00000115718/ENSG00000122194/ENSG00000126231/ENSG00000130203/ENSG00000131187/ENSG00000135919/ENSG00000137801/ENSG00000149131/ENSG00000163932/ENSG00000164344/ENSG00000167711/ENSG00000171557/ENSG00000171560/ENSG00000171564/ENSG00000180210/ENSG00000183044/ENSG00000187045	23
GO:0016054	GO:0016054	organic acid catabolic process	51/808	291/19623	1.18068e-18	5.24438e-16	4.17815e-16	ENSG00000005421/ENSG00000036473/ENSG00000100889/ENSG00000101323/ENSG00000105329/ENSG00000105398/ENSG00000105852/ENSG00000108578/ENSG00000110887/ENSG00000113492/ENSG00000113790/ENSG00000113924/ENSG00000115419/ENSG00000116761/ENSG00000116882/ENSG00000118520/ENSG00000119711/ENSG00000122787/ENSG00000123453/ENSG00000124253/ENSG00000129596/ENSG00000135094/ENSG00000139344/ENSG00000140263/ENSG00000140284…	51
GO:0046395	GO:0046395	carboxylic acid catabolic process	51/808	291/19623	1.18068e-18	5.24438e-16	4.17815e-16	ENSG00000005421/ENSG00000036473/ENSG00000100889/ENSG00000101323/ENSG00000105329/ENSG00000105398/ENSG00000105852/ENSG00000108578/ENSG00000110887/ENSG00000113492/ENSG00000113790/ENSG00000113924/ENSG00000115419/ENSG00000116761/ENSG00000116882/ENSG00000118520/ENSG00000119711/ENSG00000122787/ENSG00000123453/ENSG00000124253/ENSG00000129596/ENSG00000135094/ENSG00000139344/ENSG00000140263/ENSG00000140284…	51
GO:0009410	GO:0009410	response to xenobiotic stimulus	51/808	300/19623	4.55994e-18	1.85665e-15	1.47918e-15	ENSG00000005471/ENSG00000007933/ENSG00000008394/ENSG00000021826/ENSG00000057593/ENSG00000066813/ENSG00000084207/ENSG00000100031/ENSG00000100197/ENSG00000100889/ENSG00000101412/ENSG00000105329/ENSG00000105852/ENSG00000108602/ENSG00000108819/ENSG00000114771/ENSG00000118520/ENSG00000124253/ENSG00000129596/ENSG00000130649/ENSG00000132386/ENSG00000134716/ENSG00000136881/ENSG00000138109/ENSG00000138115…	51
GO:1901605	GO:1901605	alpha-amino acid metabolic process	45/808	237/19623	5.42761e-18	2.03995e-15	1.62521e-15	ENSG00000021826/ENSG00000036473/ENSG00000070669/ENSG00000100031/ENSG00000100714/ENSG00000108578/ENSG00000110887/ENSG00000113492/ENSG00000113924/ENSG00000115419/ENSG00000116761/ENSG00000118520/ENSG00000119711/ENSG00000123453/ENSG00000124713/ENSG00000129596/ENSG00000130005/ENSG00000130707/ENSG00000130821/ENSG00000132840/ENSG00000135094/ENSG00000136881/ENSG00000139344/ENSG00000145692/ENSG00000149124…	45
GO:0050819	GO:0050819	negative regulation of coagulation	23/808	57/19623	1.42097e-17	4.95918e-15	3.95093e-15	ENSG00000080618/ENSG00000088926/ENSG00000091583/ENSG00000109072/ENSG00000113889/ENSG00000113905/ENSG00000115718/ENSG00000122194/ENSG00000126231/ENSG00000130203/ENSG00000131187/ENSG00000135919/ENSG00000137801/ENSG00000149131/ENSG00000163932/ENSG00000164344/ENSG00000167711/ENSG00000171557/ENSG00000171560/ENSG00000171564/ENSG00000180210/ENSG00000183044/ENSG00000187045	23
GO:0030193	GO:0030193	regulation of blood coagulation	26/808	79/19623	4.2152e-17	1.28722e-14	1.02551e-14	ENSG00000057593/ENSG00000080618/ENSG00000088926/ENSG00000091583/ENSG00000109072/ENSG00000113889/ENSG00000113905/ENSG00000115718/ENSG00000117601/ENSG00000122194/ENSG00000126231/ENSG00000130203/ENSG00000131187/ENSG00000135919/ENSG00000137801/ENSG00000149131/ENSG00000158856/ENSG00000163932/ENSG00000164344/ENSG00000167711/ENSG00000171557/ENSG00000171560/ENSG00000171564/ENSG00000180210/ENSG00000183044…	26
GO:1900046	GO:1900046	regulation of hemostasis	26/808	79/19623	4.2152e-17	1.28722e-14	1.02551e-14	ENSG00000057593/ENSG00000080618/ENSG00000088926/ENSG00000091583/ENSG00000109072/ENSG00000113889/ENSG00000113905/ENSG00000115718/ENSG00000117601/ENSG00000122194/ENSG00000126231/ENSG00000130203/ENSG00000131187/ENSG00000135919/ENSG00000137801/ENSG00000149131/ENSG00000158856/ENSG00000163932/ENSG00000164344/ENSG00000167711/ENSG00000171557/ENSG00000171560/ENSG00000171564/ENSG00000180210/ENSG00000183044…	26
GO:1903317	GO:1903317	regulation of protein maturation	34/808	143/19623	5.0892e-17	1.4627e-14	1.16532e-14	ENSG00000000971/ENSG00000021852/ENSG00000039537/ENSG00000080618/ENSG00000080910/ENSG00000089685/ENSG00000101052/ENSG00000105707/ENSG00000106327/ENSG00000109072/ENSG00000113600/ENSG00000123838/ENSG00000123843/ENSG00000124766/ENSG00000131187/ENSG00000134365/ENSG00000134389/ENSG00000135919/ENSG00000137801/ENSG00000149131/ENSG00000157131/ENSG00000159403/ENSG00000163975/ENSG00000164344/ENSG00000166278…	34
GO:0008202	GO:0008202	steroid metabolic process	53/808	344/19623	8.26625e-17	2.24383e-14	1.78764e-14	ENSG00000001626/ENSG00000005421/ENSG00000025423/ENSG00000073734/ENSG00000081051/ENSG00000083807/ENSG00000084674/ENSG00000100003/ENSG00000100197/ENSG00000105398/ENSG00000110243/ENSG00000116678/ENSG00000117594/ENSG00000118137/ENSG00000118785/ENSG00000122787/ENSG00000130203/ENSG00000130208/ENSG00000130649/ENSG00000131482/ENSG00000132855/ENSG00000134240/ENSG00000135929/ENSG00000136881/ENSG00000138109…	53
GO:0006631	GO:0006631	fatty acid metabolic process	57/808	402/19623	2.60273e-16	6.69314e-14	5.33236e-14	ENSG00000004799/ENSG00000005421/ENSG00000008394/ENSG00000009950/ENSG00000012779/ENSG00000066813/ENSG00000083807/ENSG00000084207/ENSG00000100031/ENSG00000100197/ENSG00000100889/ENSG00000101323/ENSG00000105852/ENSG00000106853/ENSG00000110243/ENSG00000110245/ENSG00000113790/ENSG00000116882/ENSG00000118137/ENSG00000124253/ENSG00000130208/ENSG00000130649/ENSG00000130988/ENSG00000132855/ENSG00000134716…	57
GO:0050818	GO:0050818	regulation of coagulation	26/808	85/19623	3.23474e-16	7.90247e-14	6.29583e-14	ENSG00000057593/ENSG00000080618/ENSG00000088926/ENSG00000091583/ENSG00000109072/ENSG00000113889/ENSG00000113905/ENSG00000115718/ENSG00000117601/ENSG00000122194/ENSG00000126231/ENSG00000130203/ENSG00000131187/ENSG00000135919/ENSG00000137801/ENSG00000149131/ENSG00000158856/ENSG00000163932/ENSG00000164344/ENSG00000167711/ENSG00000171557/ENSG00000171560/ENSG00000171564/ENSG00000180210/ENSG00000183044…	26
GO:0016485	GO:0016485	protein processing	49/808	312/19623	5.69103e-16	1.32411e-13	1.05491e-13	ENSG00000000971/ENSG00000021852/ENSG00000039537/ENSG00000057593/ENSG00000080618/ENSG00000080910/ENSG00000088926/ENSG00000089685/ENSG00000091583/ENSG00000100031/ENSG00000101052/ENSG00000101981/ENSG00000102109/ENSG00000105707/ENSG00000109072/ENSG00000113600/ENSG00000115718/ENSG00000123838/ENSG00000123843/ENSG00000126218/ENSG00000126231/ENSG00000131187/ENSG00000134365/ENSG00000134389/ENSG00000135919…	49
GO:0051604	GO:0051604	protein maturation	54/808	374/19623	7.42391e-16	1.64878e-13	1.31357e-13	ENSG00000000971/ENSG00000021852/ENSG00000039537/ENSG00000057593/ENSG00000080618/ENSG00000080910/ENSG00000088926/ENSG00000088992/ENSG00000089685/ENSG00000091583/ENSG00000099282/ENSG00000100031/ENSG00000101052/ENSG00000101981/ENSG00000102109/ENSG00000105707/ENSG00000106327/ENSG00000109072/ENSG00000113600/ENSG00000115718/ENSG00000123838/ENSG00000123843/ENSG00000124766/ENSG00000126218/ENSG00000126231…	54
GO:2000257	GO:2000257	regulation of protein activation cascade	23/808	68/19623	1.39593e-15	2.96545e-13	2.36254e-13	ENSG00000000971/ENSG00000021852/ENSG00000039537/ENSG00000080618/ENSG00000080910/ENSG00000109072/ENSG00000113600/ENSG00000117601/ENSG00000123838/ENSG00000123843/ENSG00000134365/ENSG00000134389/ENSG00000149131/ENSG00000157131/ENSG00000159403/ENSG00000166278/ENSG00000176919/ENSG00000178772/ENSG00000180210/ENSG00000182326/ENSG00000205403/ENSG00000243649/ENSG00000244414	23
GO:0070613	GO:0070613	regulation of protein processing	32/808	141/19623	1.79109e-15	3.64637e-13	2.90503e-13	ENSG00000000971/ENSG00000021852/ENSG00000039537/ENSG00000080618/ENSG00000080910/ENSG00000089685/ENSG00000101052/ENSG00000105707/ENSG00000109072/ENSG00000113600/ENSG00000123838/ENSG00000123843/ENSG00000131187/ENSG00000134365/ENSG00000134389/ENSG00000135919/ENSG00000137801/ENSG00000149131/ENSG00000157131/ENSG00000159403/ENSG00000163975/ENSG00000164344/ENSG00000166278/ENSG00000167711/ENSG00000176919…	32
GO:0006956	GO:0006956	complement activation	25/808	85/19623	3.37687e-15	6.59976e-13	5.25797e-13	ENSG00000000971/ENSG00000009724/ENSG00000021852/ENSG00000039537/ENSG00000080618/ENSG00000080910/ENSG00000109072/ENSG00000113600/ENSG00000123838/ENSG00000123843/ENSG00000132703/ENSG00000134365/ENSG00000134389/ENSG00000149131/ENSG00000157131/ENSG00000159403/ENSG00000165471/ENSG00000166278/ENSG00000176919/ENSG00000178772/ENSG00000180210/ENSG00000182326/ENSG00000205403/ENSG00000243649/ENSG00000244414	25
GO:0072330	GO:0072330	monocarboxylic acid biosynthetic process	48/808	316/19623	4.30698e-15	8.0938e-13	6.44826e-13	ENSG00000004799/ENSG00000008394/ENSG00000009950/ENSG00000012779/ENSG00000066813/ENSG00000067057/ENSG00000067225/ENSG00000070669/ENSG00000073734/ENSG00000083807/ENSG00000100644/ENSG00000110243/ENSG00000110245/ENSG00000111674/ENSG00000118137/ENSG00000118514/ENSG00000122787/ENSG00000130208/ENSG00000130988/ENSG00000135094/ENSG00000135929/ENSG00000136872/ENSG00000136881/ENSG00000140284/ENSG00000140465…	48
GO:0043062	GO:0043062	extracellular structure organization	58/808	445/19623	6.59217e-15	1.19294e-12	9.50403e-13	ENSG00000005884/ENSG00000035862/ENSG00000049089/ENSG00000058085/ENSG00000075618/ENSG00000077942/ENSG00000080618/ENSG00000084674/ENSG00000091136/ENSG00000099953/ENSG00000100985/ENSG00000105329/ENSG00000105707/ENSG00000108821/ENSG00000109072/ENSG00000110243/ENSG00000110245/ENSG00000118137/ENSG00000118271/ENSG00000118785/ENSG00000122194/ENSG00000125398/ENSG00000130203/ENSG00000130208/ENSG00000130702…	58
GO:0061045	GO:0061045	negative regulation of wound healing	24/808	80/19623	7.34683e-15	1.28202e-12	1.02137e-12	ENSG00000080618/ENSG00000088926/ENSG00000091583/ENSG00000109072/ENSG00000113889/ENSG00000113905/ENSG00000115718/ENSG00000122194/ENSG00000126231/ENSG00000130203/ENSG00000131187/ENSG00000132703/ENSG00000135919/ENSG00000137801/ENSG00000149131/ENSG00000163932/ENSG00000164344/ENSG00000167711/ENSG00000171557/ENSG00000171560/ENSG00000171564/ENSG00000180210/ENSG00000183044/ENSG00000187045	24
GO:0009063	GO:0009063	cellular amino acid catabolic process	30/808	130/19623	8.45682e-15	1.42483e-12	1.13515e-12	ENSG00000036473/ENSG00000108578/ENSG00000110887/ENSG00000113492/ENSG00000113924/ENSG00000115419/ENSG00000116761/ENSG00000118520/ENSG00000119711/ENSG00000123453/ENSG00000129596/ENSG00000135094/ENSG00000139344/ENSG00000151224/ENSG00000151552/ENSG00000151790/ENSG00000153086/ENSG00000158104/ENSG00000159423/ENSG00000160282/ENSG00000162882/ENSG00000166123/ENSG00000167701/ENSG00000171759/ENSG00000172482…	30
GO:0002576	GO:0002576	platelet degranulation	31/808	140/19623	1.02446e-14	1.6685e-12	1.32928e-12	ENSG00000055955/ENSG00000072080/ENSG00000091513/ENSG00000091583/ENSG00000100665/ENSG00000105329/ENSG00000106538/ENSG00000108679/ENSG00000113889/ENSG00000113905/ENSG00000116260/ENSG00000118137/ENSG00000121410/ENSG00000122194/ENSG00000137801/ENSG00000142192/ENSG00000145192/ENSG00000149131/ENSG00000158856/ENSG00000162267/ENSG00000163631/ENSG00000167244/ENSG00000167711/ENSG00000171557/ENSG00000171560…	31
GO:0030449	GO:0030449	regulation of complement activation	22/808	67/19623	1.17917e-14	1.85852e-12	1.48066e-12	ENSG00000000971/ENSG00000021852/ENSG00000039537/ENSG00000080618/ENSG00000080910/ENSG00000109072/ENSG00000113600/ENSG00000123838/ENSG00000123843/ENSG00000134365/ENSG00000134389/ENSG00000149131/ENSG00000157131/ENSG00000159403/ENSG00000166278/ENSG00000176919/ENSG00000178772/ENSG00000180210/ENSG00000182326/ENSG00000205403/ENSG00000243649/ENSG00000244414	22
GO:0031639	GO:0031639	plasminogen activation	15/808	27/19623	1.5998e-14	2.36868e-12	1.88711e-12	ENSG00000080618/ENSG00000088926/ENSG00000091583/ENSG00000105707/ENSG00000131187/ENSG00000135919/ENSG00000137801/ENSG00000149418/ENSG00000163975/ENSG00000164344/ENSG00000167711/ENSG00000171557/ENSG00000171560/ENSG00000171564/ENSG00000187045	15
GO:0072378	GO:0072378	blood coagulation, fibrin clot formation	15/808	27/19623	1.5998e-14	2.36868e-12	1.88711e-12	ENSG00000057593/ENSG00000077942/ENSG00000088926/ENSG00000091583/ENSG00000101981/ENSG00000113889/ENSG00000117601/ENSG00000126218/ENSG00000131187/ENSG00000149131/ENSG00000164344/ENSG00000171557/ENSG00000171560/ENSG00000171564/ENSG00000180210	15
GO:1901606	GO:1901606	alpha-amino acid catabolic process	28/808	116/19623	1.96529e-14	2.82424e-12	2.25005e-12	ENSG00000036473/ENSG00000108578/ENSG00000110887/ENSG00000113492/ENSG00000113924/ENSG00000115419/ENSG00000118520/ENSG00000119711/ENSG00000123453/ENSG00000129596/ENSG00000135094/ENSG00000139344/ENSG00000151224/ENSG00000151552/ENSG00000151790/ENSG00000153086/ENSG00000158104/ENSG00000159423/ENSG00000160282/ENSG00000162882/ENSG00000166123/ENSG00000167701/ENSG00000171759/ENSG00000172482/ENSG00000176974…	28
GO:0042730	GO:0042730	fibrinolysis	15/808	28/19623	3.31526e-14	4.61706e-12	3.67837e-12	ENSG00000080618/ENSG00000088926/ENSG00000091583/ENSG00000113905/ENSG00000122194/ENSG00000131187/ENSG00000137801/ENSG00000149131/ENSG00000164344/ENSG00000167711/ENSG00000171557/ENSG00000171560/ENSG00000171564/ENSG00000180210/ENSG00000187045	15
GO:1903035	GO:1903035	negative regulation of response to wounding	25/808	93/19623	3.40184e-14	4.61706e-12	3.67837e-12	ENSG00000080618/ENSG00000088926/ENSG00000091583/ENSG00000109072/ENSG00000113889/ENSG00000113905/ENSG00000115718/ENSG00000118785/ENSG00000122194/ENSG00000126231/ENSG00000130203/ENSG00000131187/ENSG00000132703/ENSG00000135919/ENSG00000137801/ENSG00000149131/ENSG00000163932/ENSG00000164344/ENSG00000167711/ENSG00000171557/ENSG00000171560/ENSG00000171564/ENSG00000180210/ENSG00000183044/ENSG00000187045	25
GO:0016042	GO:0016042	lipid catabolic process	49/808	353/19623	7.90317e-14	1.04365e-11	8.31463e-12	ENSG00000021826/ENSG00000025423/ENSG00000079462/ENSG00000084674/ENSG00000100889/ENSG00000101323/ENSG00000105398/ENSG00000105550/ENSG00000106538/ENSG00000110243/ENSG00000110245/ENSG00000112293/ENSG00000113790/ENSG00000114771/ENSG00000116882/ENSG00000117594/ENSG00000118137/ENSG00000118785/ENSG00000121316/ENSG00000122787/ENSG00000124253/ENSG00000130203/ENSG00000130208/ENSG00000132855/ENSG00000135446…	49
GO:0031638	GO:0031638	zymogen activation	19/808	53/19623	1.23024e-13	1.58183e-11	1.26023e-11	ENSG00000080618/ENSG00000088926/ENSG00000091583/ENSG00000100031/ENSG00000101981/ENSG00000105707/ENSG00000131187/ENSG00000135919/ENSG00000137801/ENSG00000149418/ENSG00000157227/ENSG00000159403/ENSG00000163975/ENSG00000164344/ENSG00000167711/ENSG00000171557/ENSG00000171560/ENSG00000171564/ENSG00000187045	19
GO:0002673	GO:0002673	regulation of acute inflammatory response	27/808	116/19623	1.49293e-13	1.87037e-11	1.49011e-11	ENSG00000000971/ENSG00000021852/ENSG00000039537/ENSG00000060566/ENSG00000080618/ENSG00000080910/ENSG00000084207/ENSG00000109072/ENSG00000113600/ENSG00000123838/ENSG00000123843/ENSG00000131187/ENSG00000132703/ENSG00000134365/ENSG00000134389/ENSG00000149131/ENSG00000157131/ENSG00000159403/ENSG00000164344/ENSG00000166278/ENSG00000176919/ENSG00000178772/ENSG00000180210/ENSG00000182326/ENSG00000205403…	27
GO:0008652	GO:0008652	cellular amino acid biosynthetic process	23/808	83/19623	1.77642e-13	2.16989e-11	1.72873e-11	ENSG00000021826/ENSG00000036473/ENSG00000070669/ENSG00000100024/ENSG00000100031/ENSG00000100714/ENSG00000113492/ENSG00000115419/ENSG00000116761/ENSG00000129596/ENSG00000130005/ENSG00000130707/ENSG00000132840/ENSG00000145692/ENSG00000161653/ENSG00000166123/ENSG00000167701/ENSG00000171759/ENSG00000172482/ENSG00000176974/ENSG00000182551/ENSG00000183010/ENSG00000183044	23
GO:0015711	GO:0015711	organic anion transport	58/808	481/19623	2.00022e-13	2.38368e-11	1.89905e-11	ENSG00000001626/ENSG00000005471/ENSG00000054793/ENSG00000073734/ENSG00000083807/ENSG00000100652/ENSG00000103222/ENSG00000103569/ENSG00000105281/ENSG00000107159/ENSG00000109736/ENSG00000110243/ENSG00000110245/ENSG00000110436/ENSG00000111181/ENSG00000111371/ENSG00000115419/ENSG00000117394/ENSG00000118137/ENSG00000118520/ENSG00000130203/ENSG00000130208/ENSG00000130821/ENSG00000131389/ENSG00000132639…	58
GO:0006641	GO:0006641	triglyceride metabolic process	25/808	101/19623	2.66617e-13	3.10165e-11	2.47105e-11	ENSG00000021826/ENSG00000083807/ENSG00000084674/ENSG00000091583/ENSG00000100889/ENSG00000105550/ENSG00000110243/ENSG00000110245/ENSG00000112293/ENSG00000114771/ENSG00000118137/ENSG00000124253/ENSG00000130203/ENSG00000130208/ENSG00000130649/ENSG00000130988/ENSG00000131482/ENSG00000151365/ENSG00000151726/ENSG00000158874/ENSG00000163586/ENSG00000166391/ENSG00000170323/ENSG00000186480/ENSG00000234906	25
GO:0042737	GO:0042737	drug catabolic process	29/808	143/19623	8.06458e-13	9.16361e-11	7.30057e-11	ENSG00000088826/ENSG00000100197/ENSG00000100889/ENSG00000101323/ENSG00000105398/ENSG00000110887/ENSG00000111275/ENSG00000113924/ENSG00000124253/ENSG00000130649/ENSG00000133048/ENSG00000134716/ENSG00000138109/ENSG00000138115/ENSG00000140505/ENSG00000144852/ENSG00000147647/ENSG00000151552/ENSG00000158104/ENSG00000160868/ENSG00000161267/ENSG00000171759/ENSG00000179761/ENSG00000197408/ENSG00000198077…	29
GO:0002920	GO:0002920	regulation of humoral immune response	24/808	98/19623	1.02892e-12	1.14257e-10	9.10277e-11	ENSG00000000971/ENSG00000021852/ENSG00000039537/ENSG00000080618/ENSG00000080910/ENSG00000109072/ENSG00000110169/ENSG00000113600/ENSG00000123838/ENSG00000123843/ENSG00000129654/ENSG00000134365/ENSG00000134389/ENSG00000149131/ENSG00000157131/ENSG00000159403/ENSG00000166278/ENSG00000176919/ENSG00000178772/ENSG00000180210/ENSG00000182326/ENSG00000205403/ENSG00000243649/ENSG00000244414	24
GO:0006732	GO:0006732	coenzyme metabolic process	51/808	409/19623	1.66356e-12	1.77435e-10	1.41361e-10	ENSG00000004799/ENSG00000009950/ENSG00000066813/ENSG00000067057/ENSG00000067225/ENSG00000100644/ENSG00000100714/ENSG00000100889/ENSG00000111674/ENSG00000117394/ENSG00000124713/ENSG00000130005/ENSG00000130988/ENSG00000132840/ENSG00000134240/ENSG00000136872/ENSG00000136881/ENSG00000143627/ENSG00000144908/ENSG00000145284/ENSG00000149124/ENSG00000151224/ENSG00000151552/ENSG00000151726/ENSG00000151790…	51
GO:0005996	GO:0005996	monosaccharide metabolic process	42/808	293/19623	1.67049e-12	1.77435e-10	1.41361e-10	ENSG00000004799/ENSG00000067057/ENSG00000067225/ENSG00000100889/ENSG00000111674/ENSG00000112293/ENSG00000116678/ENSG00000117394/ENSG00000124253/ENSG00000124713/ENSG00000130988/ENSG00000131482/ENSG00000135094/ENSG00000136872/ENSG00000138030/ENSG00000138207/ENSG00000140263/ENSG00000143627/ENSG00000148803/ENSG00000156096/ENSG00000156510/ENSG00000158571/ENSG00000160211/ENSG00000165092/ENSG00000165140…	42
GO:0061041	GO:0061041	regulation of wound healing	28/808	143/19623	4.91649e-12	5.11105e-10	4.07193e-10	ENSG00000057593/ENSG00000080618/ENSG00000088926/ENSG00000091583/ENSG00000109072/ENSG00000113889/ENSG00000113905/ENSG00000115718/ENSG00000117601/ENSG00000122194/ENSG00000126231/ENSG00000127831/ENSG00000130203/ENSG00000131187/ENSG00000132703/ENSG00000135919/ENSG00000137801/ENSG00000149131/ENSG00000158856/ENSG00000163932/ENSG00000164344/ENSG00000167711/ENSG00000171557/ENSG00000171560/ENSG00000171564…	28
GO:0010951	GO:0010951	negative regulation of endopeptidase activity	40/808	280/19623	6.35852e-12	6.47244e-10	5.15654e-10	ENSG00000035862/ENSG00000055955/ENSG00000055957/ENSG00000072080/ENSG00000089685/ENSG00000090512/ENSG00000099937/ENSG00000100665/ENSG00000100767/ENSG00000100985/ENSG00000101443/ENSG00000102109/ENSG00000106927/ENSG00000109072/ENSG00000113889/ENSG00000113905/ENSG00000117601/ENSG00000123243/ENSG00000123561/ENSG00000124102/ENSG00000127831/ENSG00000132386/ENSG00000135919/ENSG00000137801/ENSG00000140093…	40
GO:0006639	GO:0006639	acylglycerol metabolic process	26/808	126/19623	8.13218e-12	8.10895e-10	6.46032e-10	ENSG00000021826/ENSG00000083807/ENSG00000084674/ENSG00000091583/ENSG00000100889/ENSG00000105550/ENSG00000110243/ENSG00000110245/ENSG00000112293/ENSG00000114771/ENSG00000118137/ENSG00000124253/ENSG00000130203/ENSG00000130208/ENSG00000130649/ENSG00000130988/ENSG00000131482/ENSG00000151365/ENSG00000151726/ENSG00000158874/ENSG00000163586/ENSG00000166391/ENSG00000170323/ENSG00000186480/ENSG00000214274…	26
GO:0006638	GO:0006638	neutral lipid metabolic process	26/808	127/19623	9.83326e-12	9.60906e-10	7.65545e-10	ENSG00000021826/ENSG00000083807/ENSG00000084674/ENSG00000091583/ENSG00000100889/ENSG00000105550/ENSG00000110243/ENSG00000110245/ENSG00000112293/ENSG00000114771/ENSG00000118137/ENSG00000124253/ENSG00000130203/ENSG00000130208/ENSG00000130649/ENSG00000130988/ENSG00000131482/ENSG00000151365/ENSG00000151726/ENSG00000158874/ENSG00000163586/ENSG00000166391/ENSG00000170323/ENSG00000186480/ENSG00000214274…	26
GO:0010038	GO:0010038	response to metal ion	45/808	355/19623	1.9975e-11	1.91369e-09	1.52462e-09	ENSG00000005471/ENSG00000021826/ENSG00000036473/ENSG00000091513/ENSG00000096433/ENSG00000100644/ENSG00000100985/ENSG00000103569/ENSG00000104419/ENSG00000106327/ENSG00000112293/ENSG00000114346/ENSG00000115457/ENSG00000118520/ENSG00000125148/ENSG00000132386/ENSG00000134057/ENSG00000135446/ENSG00000137801/ENSG00000138030/ENSG00000140263/ENSG00000140465/ENSG00000140505/ENSG00000140575/ENSG00000142192…	45
GO:0140014	GO:0140014	mitotic nuclear division	40/808	291/19623	2.16743e-11	2.03655e-09	1.6225e-09	ENSG00000010292/ENSG00000011426/ENSG00000013810/ENSG00000071539/ENSG00000088325/ENSG00000089685/ENSG00000090889/ENSG00000094804/ENSG00000101057/ENSG00000105329/ENSG00000108055/ENSG00000108819/ENSG00000113810/ENSG00000117399/ENSG00000117650/ENSG00000117724/ENSG00000121152/ENSG00000122952/ENSG00000126787/ENSG00000134057/ENSG00000134690/ENSG00000137804/ENSG00000138160/ENSG00000142945/ENSG00000143228…	40
GO:0007596	GO:0007596	blood coagulation	46/808	371/19623	2.56076e-11	2.36073e-09	1.88077e-09	ENSG00000054179/ENSG00000057593/ENSG00000077942/ENSG00000080618/ENSG00000088926/ENSG00000091583/ENSG00000096433/ENSG00000099937/ENSG00000101981/ENSG00000108821/ENSG00000109072/ENSG00000113889/ENSG00000113905/ENSG00000115718/ENSG00000117601/ENSG00000122194/ENSG00000123843/ENSG00000126218/ENSG00000126231/ENSG00000128340/ENSG00000130203/ENSG00000131187/ENSG00000135919/ENSG00000137801/ENSG00000140093…	46
GO:0010466	GO:0010466	negative regulation of peptidase activity	40/808	293/19623	2.68922e-11	2.43324e-09	1.93854e-09	ENSG00000035862/ENSG00000055955/ENSG00000055957/ENSG00000072080/ENSG00000089685/ENSG00000090512/ENSG00000099937/ENSG00000100665/ENSG00000100767/ENSG00000100985/ENSG00000101443/ENSG00000102109/ENSG00000106927/ENSG00000109072/ENSG00000113889/ENSG00000113905/ENSG00000117601/ENSG00000123243/ENSG00000123561/ENSG00000124102/ENSG00000127831/ENSG00000132386/ENSG00000135919/ENSG00000137801/ENSG00000140093…	40
GO:0051917	GO:0051917	regulation of fibrinolysis	10/808	15/19623	3.30318e-11	2.93442e-09	2.33783e-09	ENSG00000080618/ENSG00000088926/ENSG00000091583/ENSG00000113905/ENSG00000122194/ENSG00000131187/ENSG00000137801/ENSG00000164344/ENSG00000167711/ENSG00000180210	10
GO:0000070	GO:0000070	mitotic sister chromatid segregation	28/808	155/19623	3.70751e-11	3.2348e-09	2.57714e-09	ENSG00000010292/ENSG00000013810/ENSG00000071539/ENSG00000090889/ENSG00000094804/ENSG00000113810/ENSG00000117399/ENSG00000117650/ENSG00000117724/ENSG00000121152/ENSG00000122952/ENSG00000126787/ENSG00000134057/ENSG00000134690/ENSG00000137804/ENSG00000142945/ENSG00000143228/ENSG00000146670/ENSG00000156970/ENSG00000161800/ENSG00000164611/ENSG00000166851/ENSG00000167513/ENSG00000175063/ENSG00000178999…	28
GO:0007599	GO:0007599	hemostasis	46/808	377/19623	4.44436e-11	3.74399e-09	2.98281e-09	ENSG00000054179/ENSG00000057593/ENSG00000077942/ENSG00000080618/ENSG00000088926/ENSG00000091583/ENSG00000096433/ENSG00000099937/ENSG00000101981/ENSG00000108821/ENSG00000109072/ENSG00000113889/ENSG00000113905/ENSG00000115718/ENSG00000117601/ENSG00000122194/ENSG00000123843/ENSG00000126218/ENSG00000126231/ENSG00000128340/ENSG00000130203/ENSG00000131187/ENSG00000135919/ENSG00000137801/ENSG00000140093…	46
GO:0050817	GO:0050817	coagulation	46/808	377/19623	4.44436e-11	3.74399e-09	2.98281e-09	ENSG00000054179/ENSG00000057593/ENSG00000077942/ENSG00000080618/ENSG00000088926/ENSG00000091583/ENSG00000096433/ENSG00000099937/ENSG00000101981/ENSG00000108821/ENSG00000109072/ENSG00000113889/ENSG00000113905/ENSG00000115718/ENSG00000117601/ENSG00000122194/ENSG00000123843/ENSG00000126218/ENSG00000126231/ENSG00000128340/ENSG00000130203/ENSG00000131187/ENSG00000135919/ENSG00000137801/ENSG00000140093…	46
GO:0006869	GO:0006869	lipid transport	45/808	366/19623	5.6158e-11	4.65064e-09	3.70512e-09	ENSG00000001626/ENSG00000005421/ENSG00000005471/ENSG00000054793/ENSG00000073734/ENSG00000083807/ENSG00000084674/ENSG00000091583/ENSG00000100652/ENSG00000103222/ENSG00000103569/ENSG00000110243/ENSG00000110245/ENSG00000118137/ENSG00000118785/ENSG00000129988/ENSG00000130203/ENSG00000130208/ENSG00000134365/ENSG00000134538/ENSG00000137561/ENSG00000137801/ENSG00000138207/ENSG00000138308/ENSG00000138823…	45
GO:0006520	GO:0006520	cellular amino acid metabolic process	49/808	422/19623	6.07177e-11	4.94444e-09	3.93919e-09	ENSG00000021826/ENSG00000036473/ENSG00000070669/ENSG00000100024/ENSG00000100031/ENSG00000100714/ENSG00000108578/ENSG00000110887/ENSG00000113492/ENSG00000113924/ENSG00000115419/ENSG00000116761/ENSG00000118520/ENSG00000119711/ENSG00000123453/ENSG00000124713/ENSG00000129596/ENSG00000130005/ENSG00000130707/ENSG00000130821/ENSG00000131389/ENSG00000132840/ENSG00000135094/ENSG00000136881/ENSG00000139344…	49
GO:1903034	GO:1903034	regulation of response to wounding	29/808	171/19623	8.18289e-11	6.55323e-09	5.2209e-09	ENSG00000057593/ENSG00000080618/ENSG00000088926/ENSG00000091583/ENSG00000109072/ENSG00000113889/ENSG00000113905/ENSG00000115718/ENSG00000117601/ENSG00000118785/ENSG00000122194/ENSG00000126231/ENSG00000127831/ENSG00000130203/ENSG00000131187/ENSG00000132703/ENSG00000135919/ENSG00000137801/ENSG00000149131/ENSG00000158856/ENSG00000163932/ENSG00000164344/ENSG00000167711/ENSG00000171557/ENSG00000171560…	29
GO:0030198	GO:0030198	extracellular matrix organization	46/808	384/19623	8.3156e-11	6.55323e-09	5.2209e-09	ENSG00000005884/ENSG00000035862/ENSG00000049089/ENSG00000058085/ENSG00000075618/ENSG00000077942/ENSG00000080618/ENSG00000091136/ENSG00000099953/ENSG00000100985/ENSG00000105329/ENSG00000105707/ENSG00000108821/ENSG00000109072/ENSG00000118271/ENSG00000118785/ENSG00000122194/ENSG00000125398/ENSG00000130702/ENSG00000132470/ENSG00000133110/ENSG00000135862/ENSG00000137673/ENSG00000137801/ENSG00000138131…	46
GO:0033559	GO:0033559	unsaturated fatty acid metabolic process	24/808	119/19623	8.57596e-11	6.65114e-09	5.2989e-09	ENSG00000008394/ENSG00000012779/ENSG00000084207/ENSG00000100197/ENSG00000106853/ENSG00000130649/ENSG00000134716/ENSG00000138109/ENSG00000138115/ENSG00000140465/ENSG00000140505/ENSG00000145284/ENSG00000151632/ENSG00000151726/ENSG00000159228/ENSG00000172831/ENSG00000186115/ENSG00000186529/ENSG00000187048/ENSG00000197408/ENSG00000198077/ENSG00000198610/ENSG00000243955/ENSG00000255974	24
GO:1901568	GO:1901568	fatty acid derivative metabolic process	31/808	194/19623	8.77789e-11	6.70137e-09	5.33892e-09	ENSG00000005421/ENSG00000008394/ENSG00000012779/ENSG00000083807/ENSG00000100031/ENSG00000100197/ENSG00000103222/ENSG00000105852/ENSG00000106853/ENSG00000130649/ENSG00000134240/ENSG00000134716/ENSG00000138109/ENSG00000138115/ENSG00000140465/ENSG00000140505/ENSG00000145284/ENSG00000151632/ENSG00000151726/ENSG00000159228/ENSG00000161267/ENSG00000164181/ENSG00000172831/ENSG00000183747/ENSG00000186115…	31
GO:0055088	GO:0055088	lipid homeostasis	25/808	131/19623	1.21947e-10	9.16668e-09	7.30301e-09	ENSG00000005471/ENSG00000009950/ENSG00000084674/ENSG00000110243/ENSG00000110245/ENSG00000118137/ENSG00000130203/ENSG00000131482/ENSG00000132855/ENSG00000143257/ENSG00000143921/ENSG00000144852/ENSG00000150782/ENSG00000158874/ENSG00000161944/ENSG00000166743/ENSG00000167772/ENSG00000167910/ENSG00000168306/ENSG00000170323/ENSG00000183747/ENSG00000186480/ENSG00000204444/ENSG00000234906/ENSG00000272398	25
GO:0019373	GO:0019373	epoxygenase P450 pathway	11/808	21/19623	1.30424e-10	9.6553e-09	7.69229e-09	ENSG00000130649/ENSG00000134716/ENSG00000138109/ENSG00000138115/ENSG00000140465/ENSG00000140505/ENSG00000186115/ENSG00000187048/ENSG00000197408/ENSG00000198077/ENSG00000255974	11
GO:0010876	GO:0010876	lipid localization	47/808	409/19623	2.14246e-10	1.5624e-08	1.24475e-08	ENSG00000001626/ENSG00000005421/ENSG00000005471/ENSG00000054793/ENSG00000073734/ENSG00000083807/ENSG00000084674/ENSG00000091583/ENSG00000100652/ENSG00000103222/ENSG00000103569/ENSG00000110243/ENSG00000110245/ENSG00000118137/ENSG00000118785/ENSG00000129988/ENSG00000130203/ENSG00000130208/ENSG00000132855/ENSG00000134365/ENSG00000134538/ENSG00000137561/ENSG00000137801/ENSG00000138207/ENSG00000138308…	47
GO:0006958	GO:0006958	complement activation, classical pathway	15/808	47/19623	3.1991e-10	2.29864e-08	1.83131e-08	ENSG00000009724/ENSG00000021852/ENSG00000039537/ENSG00000113600/ENSG00000123838/ENSG00000123843/ENSG00000132703/ENSG00000149131/ENSG00000157131/ENSG00000159403/ENSG00000165471/ENSG00000166278/ENSG00000176919/ENSG00000182326/ENSG00000205403	15
GO:0015849	GO:0015849	organic acid transport	40/808	318/19623	3.35696e-10	2.34316e-08	1.86677e-08	ENSG00000005471/ENSG00000073734/ENSG00000083807/ENSG00000100652/ENSG00000103569/ENSG00000105281/ENSG00000110436/ENSG00000111181/ENSG00000111371/ENSG00000115419/ENSG00000118520/ENSG00000130203/ENSG00000130821/ENSG00000131389/ENSG00000132639/ENSG00000134538/ENSG00000137801/ENSG00000138308/ENSG00000139209/ENSG00000139514/ENSG00000140284/ENSG00000141485/ENSG00000141526/ENSG00000151365/ENSG00000151726…	40
GO:0046942	GO:0046942	carboxylic acid transport	40/808	318/19623	3.35696e-10	2.34316e-08	1.86677e-08	ENSG00000005471/ENSG00000073734/ENSG00000083807/ENSG00000100652/ENSG00000103569/ENSG00000105281/ENSG00000110436/ENSG00000111181/ENSG00000111371/ENSG00000115419/ENSG00000118520/ENSG00000130203/ENSG00000130821/ENSG00000131389/ENSG00000132639/ENSG00000134538/ENSG00000137801/ENSG00000138308/ENSG00000139209/ENSG00000139514/ENSG00000140284/ENSG00000141485/ENSG00000141526/ENSG00000151365/ENSG00000151726…	40
GO:0006690	GO:0006690	icosanoid metabolic process	24/808	127/19623	3.53721e-10	2.4342e-08	1.9393e-08	ENSG00000005421/ENSG00000008394/ENSG00000012779/ENSG00000100031/ENSG00000100197/ENSG00000103222/ENSG00000105852/ENSG00000106853/ENSG00000130649/ENSG00000134716/ENSG00000138109/ENSG00000138115/ENSG00000140465/ENSG00000140505/ENSG00000151632/ENSG00000159228/ENSG00000172831/ENSG00000186115/ENSG00000186529/ENSG00000187048/ENSG00000197408/ENSG00000198077/ENSG00000198610/ENSG00000255974	24
GO:0042632	GO:0042632	cholesterol homeostasis	19/808	80/19623	4.19416e-10	2.80722e-08	2.23648e-08	ENSG00000084674/ENSG00000110243/ENSG00000110245/ENSG00000118137/ENSG00000130203/ENSG00000131482/ENSG00000132855/ENSG00000143257/ENSG00000143921/ENSG00000144852/ENSG00000150782/ENSG00000158874/ENSG00000166743/ENSG00000167910/ENSG00000170323/ENSG00000186480/ENSG00000204444/ENSG00000234906/ENSG00000272398	19
GO:0055092	GO:0055092	sterol homeostasis	19/808	80/19623	4.19416e-10	2.80722e-08	2.23648e-08	ENSG00000084674/ENSG00000110243/ENSG00000110245/ENSG00000118137/ENSG00000130203/ENSG00000131482/ENSG00000132855/ENSG00000143257/ENSG00000143921/ENSG00000144852/ENSG00000150782/ENSG00000158874/ENSG00000166743/ENSG00000167910/ENSG00000170323/ENSG00000186480/ENSG00000204444/ENSG00000234906/ENSG00000272398	19
GO:1901607	GO:1901607	alpha-amino acid biosynthetic process	17/808	65/19623	6.9423e-10	4.58379e-08	3.65187e-08	ENSG00000021826/ENSG00000036473/ENSG00000070669/ENSG00000100031/ENSG00000100714/ENSG00000113492/ENSG00000115419/ENSG00000116761/ENSG00000130005/ENSG00000130707/ENSG00000132840/ENSG00000145692/ENSG00000161653/ENSG00000172482/ENSG00000176974/ENSG00000182551/ENSG00000183010	17
GO:0000819	GO:0000819	sister chromatid segregation	34/808	249/19623	8.33365e-10	5.4291e-08	4.32531e-08	ENSG00000010292/ENSG00000013810/ENSG00000071539/ENSG00000089685/ENSG00000090889/ENSG00000094804/ENSG00000100162/ENSG00000101367/ENSG00000108055/ENSG00000113810/ENSG00000117399/ENSG00000117650/ENSG00000117724/ENSG00000121152/ENSG00000122952/ENSG00000126787/ENSG00000131747/ENSG00000134057/ENSG00000134690/ENSG00000137804/ENSG00000142945/ENSG00000143228/ENSG00000146670/ENSG00000156970/ENSG00000161800…	34
GO:0007597	GO:0007597	blood coagulation, intrinsic pathway	10/808	19/19623	8.74162e-10	5.61994e-08	4.47736e-08	ENSG00000088926/ENSG00000091583/ENSG00000101981/ENSG00000113889/ENSG00000117601/ENSG00000126218/ENSG00000131187/ENSG00000149131/ENSG00000164344/ENSG00000180210	10
GO:0006959	GO:0006959	humoral immune response	37/808	299/19623	2.44617e-09	1.5522e-07	1.23663e-07	ENSG00000000971/ENSG00000009724/ENSG00000021852/ENSG00000039537/ENSG00000080618/ENSG00000080910/ENSG00000106538/ENSG00000109072/ENSG00000110169/ENSG00000113600/ENSG00000113905/ENSG00000123838/ENSG00000123843/ENSG00000124102/ENSG00000124875/ENSG00000129654/ENSG00000132703/ENSG00000134365/ENSG00000134389/ENSG00000146072/ENSG00000149131/ENSG00000157131/ENSG00000159403/ENSG00000161031/ENSG00000164406…	37
GO:0019318	GO:0019318	hexose metabolic process	33/808	248/19623	2.87401e-09	1.80031e-07	1.43429e-07	ENSG00000004799/ENSG00000067057/ENSG00000067225/ENSG00000100889/ENSG00000111674/ENSG00000112293/ENSG00000116678/ENSG00000124253/ENSG00000124713/ENSG00000130988/ENSG00000131482/ENSG00000135094/ENSG00000136872/ENSG00000138030/ENSG00000138207/ENSG00000140263/ENSG00000143627/ENSG00000148803/ENSG00000156510/ENSG00000158571/ENSG00000160211/ENSG00000165092/ENSG00000165140/ENSG00000167244/ENSG00000167588…	33
GO:0045861	GO:0045861	negative regulation of proteolysis	44/808	399/19623	2.96262e-09	1.83232e-07	1.45979e-07	ENSG00000035862/ENSG00000055955/ENSG00000055957/ENSG00000072080/ENSG00000080618/ENSG00000089685/ENSG00000090512/ENSG00000099937/ENSG00000100665/ENSG00000100767/ENSG00000100985/ENSG00000101443/ENSG00000102109/ENSG00000106927/ENSG00000109072/ENSG00000113889/ENSG00000113905/ENSG00000117601/ENSG00000123243/ENSG00000123561/ENSG00000123838/ENSG00000123843/ENSG00000124102/ENSG00000127831/ENSG00000132386…	44
GO:0019433	GO:0019433	triglyceride catabolic process	12/808	33/19623	3.4993e-09	2.1372e-07	1.70269e-07	ENSG00000021826/ENSG00000084674/ENSG00000105550/ENSG00000110243/ENSG00000110245/ENSG00000112293/ENSG00000114771/ENSG00000118137/ENSG00000130203/ENSG00000163586/ENSG00000170323/ENSG00000234906	12
GO:0006721	GO:0006721	terpenoid metabolic process	23/808	132/19623	4.28522e-09	2.56505e-07	2.04355e-07	ENSG00000084674/ENSG00000100197/ENSG00000106538/ENSG00000110245/ENSG00000118137/ENSG00000118271/ENSG00000118514/ENSG00000130203/ENSG00000130649/ENSG00000134240/ENSG00000138109/ENSG00000138207/ENSG00000140465/ENSG00000140505/ENSG00000158874/ENSG00000160868/ENSG00000165092/ENSG00000188157/ENSG00000198099/ENSG00000198610/ENSG00000204444/ENSG00000234906/ENSG00000241635	23
GO:0016999	GO:0016999	antibiotic metabolic process	24/808	143/19623	4.30483e-09	2.56505e-07	2.04355e-07	ENSG00000051523/ENSG00000100889/ENSG00000105398/ENSG00000111275/ENSG00000124253/ENSG00000128340/ENSG00000139344/ENSG00000140465/ENSG00000140505/ENSG00000151632/ENSG00000160282/ENSG00000165092/ENSG00000166743/ENSG00000172955/ENSG00000187758/ENSG00000196616/ENSG00000197444/ENSG00000198099/ENSG00000198610/ENSG00000211445/ENSG00000241635/ENSG00000248144/ENSG00000257017/ENSG00000277893	24
GO:0006953	GO:0006953	acute-phase response	15/808	57/19623	6.38965e-09	3.76143e-07	2.99669e-07	ENSG00000055955/ENSG00000106327/ENSG00000129988/ENSG00000132703/ENSG00000134339/ENSG00000145192/ENSG00000148965/ENSG00000165471/ENSG00000167711/ENSG00000173432/ENSG00000180210/ENSG00000228278/ENSG00000229314/ENSG00000241635/ENSG00000257017	15
GO:0031100	GO:0031100	animal organ regeneration	18/808	84/19623	7.0686e-09	4.11157e-07	3.27565e-07	ENSG00000057593/ENSG00000067225/ENSG00000080618/ENSG00000084207/ENSG00000105329/ENSG00000109072/ENSG00000118137/ENSG00000130988/ENSG00000135446/ENSG00000136881/ENSG00000138772/ENSG00000145386/ENSG00000158571/ENSG00000158874/ENSG00000166741/ENSG00000170312/ENSG00000176890/ENSG00000241635	18
GO:0006066	GO:0006066	alcohol metabolic process	40/808	354/19623	7.82748e-09	4.49942e-07	3.58465e-07	ENSG00000001626/ENSG00000005421/ENSG00000084674/ENSG00000100003/ENSG00000100889/ENSG00000101323/ENSG00000105398/ENSG00000105655/ENSG00000110243/ENSG00000111275/ENSG00000116678/ENSG00000118137/ENSG00000118271/ENSG00000122787/ENSG00000124253/ENSG00000130203/ENSG00000130208/ENSG00000132855/ENSG00000134240/ENSG00000138207/ENSG00000140263/ENSG00000142192/ENSG00000149809/ENSG00000151552/ENSG00000158874…	40
GO:0001101	GO:0001101	response to acid chemical	40/808	356/19623	9.18845e-09	5.22032e-07	4.15898e-07	ENSG00000004799/ENSG00000005421/ENSG00000005471/ENSG00000021826/ENSG00000036473/ENSG00000051523/ENSG00000057593/ENSG00000066117/ENSG00000066468/ENSG00000070669/ENSG00000074219/ENSG00000084207/ENSG00000084674/ENSG00000088992/ENSG00000101412/ENSG00000105550/ENSG00000107984/ENSG00000108821/ENSG00000110436/ENSG00000112655/ENSG00000115457/ENSG00000118520/ENSG00000124253/ENSG00000125398/ENSG00000129596…	40
GO:0042738	GO:0042738	exogenous drug catabolic process	11/808	29/19623	9.45143e-09	5.30801e-07	4.22884e-07	ENSG00000100197/ENSG00000130649/ENSG00000134716/ENSG00000138109/ENSG00000138115/ENSG00000140505/ENSG00000144852/ENSG00000160868/ENSG00000197408/ENSG00000198077/ENSG00000255974	11
GO:0002455	GO:0002455	humoral immune response mediated by circulating immunoglobulin	17/808	77/19623	1.14641e-08	6.36519e-07	5.07109e-07	ENSG00000009724/ENSG00000021852/ENSG00000039537/ENSG00000110169/ENSG00000113600/ENSG00000123838/ENSG00000123843/ENSG00000129654/ENSG00000132703/ENSG00000149131/ENSG00000157131/ENSG00000159403/ENSG00000165471/ENSG00000166278/ENSG00000176919/ENSG00000182326/ENSG00000205403	17
GO:0015718	GO:0015718	monocarboxylic acid transport	25/808	166/19623	1.99456e-08	1.09499e-06	8.7237e-07	ENSG00000005471/ENSG00000073734/ENSG00000083807/ENSG00000100652/ENSG00000103569/ENSG00000111181/ENSG00000130203/ENSG00000134538/ENSG00000137801/ENSG00000138308/ENSG00000140284/ENSG00000141526/ENSG00000151365/ENSG00000151726/ENSG00000157103/ENSG00000163586/ENSG00000163631/ENSG00000163959/ENSG00000168389/ENSG00000183044/ENSG00000186115/ENSG00000187048/ENSG00000188257/ENSG00000188338/ENSG00000198610	25
GO:0019216	GO:0019216	regulation of lipid metabolic process	41/808	381/19623	2.07231e-08	1.12504e-06	8.96305e-07	ENSG00000004799/ENSG00000005471/ENSG00000009950/ENSG00000068078/ENSG00000084674/ENSG00000100003/ENSG00000105329/ENSG00000105398/ENSG00000105550/ENSG00000106538/ENSG00000110243/ENSG00000110245/ENSG00000112293/ENSG00000114771/ENSG00000118137/ENSG00000130203/ENSG00000130208/ENSG00000130988/ENSG00000132855/ENSG00000134240/ENSG00000135446/ENSG00000140465/ENSG00000146072/ENSG00000149809/ENSG00000151365…	41
GO:0034378	GO:0034378	chylomicron assembly	7/808	10/19623	2.10607e-08	1.1308e-06	9.00896e-07	ENSG00000084674/ENSG00000110245/ENSG00000118137/ENSG00000130203/ENSG00000138823/ENSG00000158874/ENSG00000234906	7
GO:0044242	GO:0044242	cellular lipid catabolic process	30/808	229/19623	2.16019e-08	1.14725e-06	9.14004e-07	ENSG00000021826/ENSG00000084674/ENSG00000100889/ENSG00000101323/ENSG00000105550/ENSG00000110243/ENSG00000110245/ENSG00000112293/ENSG00000113790/ENSG00000114771/ENSG00000116882/ENSG00000118137/ENSG00000124253/ENSG00000130203/ENSG00000130208/ENSG00000132855/ENSG00000140284/ENSG00000158201/ENSG00000158874/ENSG00000163586/ENSG00000163932/ENSG00000168306/ENSG00000170323/ENSG00000176170/ENSG00000182156…	30
GO:0007059	GO:0007059	chromosome segregation	41/808	383/19623	2.40367e-08	1.26283e-06	1.00609e-06	ENSG00000010292/ENSG00000013810/ENSG00000071539/ENSG00000089685/ENSG00000090889/ENSG00000094804/ENSG00000100162/ENSG00000101367/ENSG00000102409/ENSG00000108055/ENSG00000113810/ENSG00000114346/ENSG00000117399/ENSG00000117650/ENSG00000117724/ENSG00000121152/ENSG00000122952/ENSG00000123485/ENSG00000126787/ENSG00000131747/ENSG00000134057/ENSG00000134690/ENSG00000137804/ENSG00000138160/ENSG00000141696…	41
GO:0046461	GO:0046461	neutral lipid catabolic process	13/808	46/19623	2.56519e-08	1.31932e-06	1.05109e-06	ENSG00000021826/ENSG00000084674/ENSG00000105550/ENSG00000110243/ENSG00000110245/ENSG00000112293/ENSG00000114771/ENSG00000118137/ENSG00000130203/ENSG00000158874/ENSG00000163586/ENSG00000170323/ENSG00000234906	13
GO:0046464	GO:0046464	acylglycerol catabolic process	13/808	46/19623	2.56519e-08	1.31932e-06	1.05109e-06	ENSG00000021826/ENSG00000084674/ENSG00000105550/ENSG00000110243/ENSG00000110245/ENSG00000112293/ENSG00000114771/ENSG00000118137/ENSG00000130203/ENSG00000158874/ENSG00000163586/ENSG00000170323/ENSG00000234906	13
GO:0051983	GO:0051983	regulation of chromosome segregation	19/808	101/19623	2.61133e-08	1.32906e-06	1.05885e-06	ENSG00000013810/ENSG00000071539/ENSG00000094804/ENSG00000114346/ENSG00000117650/ENSG00000117724/ENSG00000126787/ENSG00000134057/ENSG00000142945/ENSG00000146670/ENSG00000148773/ENSG00000156970/ENSG00000161800/ENSG00000164611/ENSG00000166851/ENSG00000167513/ENSG00000175063/ENSG00000178999/ENSG00000179051	19
GO:0000096	GO:0000096	sulfur amino acid metabolic process	12/808	40/19623	4.22295e-08	2.12715e-06	1.69468e-06	ENSG00000021826/ENSG00000100031/ENSG00000100714/ENSG00000108578/ENSG00000116761/ENSG00000124713/ENSG00000129596/ENSG00000132840/ENSG00000145692/ENSG00000151224/ENSG00000172482/ENSG00000182551	12
GO:0051918	GO:0051918	negative regulation of fibrinolysis	7/808	11/19623	5.58509e-08	2.78457e-06	2.21844e-06	ENSG00000080618/ENSG00000091583/ENSG00000113905/ENSG00000122194/ENSG00000137801/ENSG00000167711/ENSG00000180210	7
GO:0006720	GO:0006720	isoprenoid metabolic process	23/808	151/19623	5.90349e-08	2.85978e-06	2.27836e-06	ENSG00000084674/ENSG00000100197/ENSG00000106538/ENSG00000110245/ENSG00000118137/ENSG00000118271/ENSG00000118514/ENSG00000130203/ENSG00000130649/ENSG00000134240/ENSG00000138109/ENSG00000138207/ENSG00000140465/ENSG00000140505/ENSG00000158874/ENSG00000160868/ENSG00000165092/ENSG00000188157/ENSG00000198099/ENSG00000198610/ENSG00000204444/ENSG00000234906/ENSG00000241635	23
GO:0030194	GO:0030194	positive regulation of blood coagulation	10/808	27/19623	5.91154e-08	2.85978e-06	2.27836e-06	ENSG00000057593/ENSG00000080618/ENSG00000091583/ENSG00000113905/ENSG00000122194/ENSG00000131187/ENSG00000137801/ENSG00000158856/ENSG00000167711/ENSG00000180210	10
GO:1900048	GO:1900048	positive regulation of hemostasis	10/808	27/19623	5.91154e-08	2.85978e-06	2.27836e-06	ENSG00000057593/ENSG00000080618/ENSG00000091583/ENSG00000113905/ENSG00000122194/ENSG00000131187/ENSG00000137801/ENSG00000158856/ENSG00000167711/ENSG00000180210	10
GO:0034368	GO:0034368	protein-lipid complex remodeling	11/808	34/19623	6.47043e-08	3.06937e-06	2.44534e-06	ENSG00000084674/ENSG00000110243/ENSG00000110245/ENSG00000118137/ENSG00000130203/ENSG00000130208/ENSG00000158874/ENSG00000163631/ENSG00000188257/ENSG00000204444/ENSG00000234906	11
GO:0034369	GO:0034369	plasma lipoprotein particle remodeling	11/808	34/19623	6.47043e-08	3.06937e-06	2.44534e-06	ENSG00000084674/ENSG00000110243/ENSG00000110245/ENSG00000118137/ENSG00000130203/ENSG00000130208/ENSG00000158874/ENSG00000163631/ENSG00000188257/ENSG00000204444/ENSG00000234906	11
GO:0006090	GO:0006090	pyruvate metabolic process	22/808	141/19623	7.35641e-08	3.4561e-06	2.75344e-06	ENSG00000004799/ENSG00000009950/ENSG00000063854/ENSG00000067057/ENSG00000067225/ENSG00000100644/ENSG00000100889/ENSG00000111674/ENSG00000124253/ENSG00000135094/ENSG00000136872/ENSG00000141526/ENSG00000143627/ENSG00000156510/ENSG00000158571/ENSG00000165140/ENSG00000167588/ENSG00000170525/ENSG00000172482/ENSG00000172497/ENSG00000173599/ENSG00000197444	22
GO:0006000	GO:0006000	fructose metabolic process	8/808	16/19623	7.65895e-08	3.56396e-06	2.83938e-06	ENSG00000136872/ENSG00000138030/ENSG00000140263/ENSG00000158571/ENSG00000165092/ENSG00000165140/ENSG00000168237/ENSG00000170525	8
GO:0050994	GO:0050994	regulation of lipid catabolic process	14/808	59/19623	8.53364e-08	3.93353e-06	3.1338e-06	ENSG00000105550/ENSG00000106538/ENSG00000110243/ENSG00000110245/ENSG00000112293/ENSG00000114771/ENSG00000118137/ENSG00000130208/ENSG00000132855/ENSG00000135446/ENSG00000158874/ENSG00000163586/ENSG00000163932/ENSG00000234906	14
GO:0050820	GO:0050820	positive regulation of coagulation	10/808	28/19623	8.85726e-08	4.04454e-06	3.22225e-06	ENSG00000057593/ENSG00000080618/ENSG00000091583/ENSG00000113905/ENSG00000122194/ENSG00000131187/ENSG00000137801/ENSG00000158856/ENSG00000167711/ENSG00000180210	10
GO:0034367	GO:0034367	protein-containing complex remodeling	11/808	35/19623	9.08647e-08	4.11079e-06	3.27503e-06	ENSG00000084674/ENSG00000110243/ENSG00000110245/ENSG00000118137/ENSG00000130203/ENSG00000130208/ENSG00000158874/ENSG00000163631/ENSG00000188257/ENSG00000204444/ENSG00000234906	11
GO:0001676	GO:0001676	long-chain fatty acid metabolic process	19/808	109/19623	9.38683e-08	4.20771e-06	3.35224e-06	ENSG00000083807/ENSG00000084207/ENSG00000100197/ENSG00000130649/ENSG00000134716/ENSG00000138109/ENSG00000138115/ENSG00000140284/ENSG00000140465/ENSG00000140505/ENSG00000151726/ENSG00000159228/ENSG00000186115/ENSG00000186529/ENSG00000187048/ENSG00000197408/ENSG00000198077/ENSG00000243955/ENSG00000255974	19
GO:0031667	GO:0031667	response to nutrient levels	47/808	495/19623	9.4783e-08	4.21009e-06	3.35414e-06	ENSG00000004799/ENSG00000005421/ENSG00000005471/ENSG00000021826/ENSG00000036473/ENSG00000051523/ENSG00000057593/ENSG00000067225/ENSG00000070669/ENSG00000084207/ENSG00000100889/ENSG00000102109/ENSG00000105329/ENSG00000105550/ENSG00000108821/ENSG00000115457/ENSG00000117394/ENSG00000117601/ENSG00000118137/ENSG00000118520/ENSG00000118785/ENSG00000124253/ENSG00000130203/ENSG00000131482/ENSG00000133110…	47
GO:1900024	GO:1900024	regulation of substrate adhesion-dependent cell spreading	13/808	51/19623	9.92074e-08	4.3573e-06	3.47142e-06	ENSG00000077942/ENSG00000092929/ENSG00000118137/ENSG00000133110/ENSG00000158856/ENSG00000163975/ENSG00000171557/ENSG00000171560/ENSG00000171564/ENSG00000179051/ENSG00000179820/ENSG00000184292/ENSG00000196924	13
GO:0050996	GO:0050996	positive regulation of lipid catabolic process	9/808	22/19623	9.98808e-08	4.3573e-06	3.47142e-06	ENSG00000105550/ENSG00000110243/ENSG00000114771/ENSG00000118137/ENSG00000132855/ENSG00000158874/ENSG00000163586/ENSG00000163932/ENSG00000234906	9
GO:0031099	GO:0031099	regeneration	26/808	194/19623	1.1802e-07	5.06599e-06	4.03603e-06	ENSG00000057593/ENSG00000067225/ENSG00000080618/ENSG00000084207/ENSG00000105329/ENSG00000109072/ENSG00000110243/ENSG00000116128/ENSG00000118137/ENSG00000118785/ENSG00000130203/ENSG00000130988/ENSG00000133110/ENSG00000134057/ENSG00000134986/ENSG00000135446/ENSG00000136881/ENSG00000138772/ENSG00000145386/ENSG00000146678/ENSG00000158571/ENSG00000158874/ENSG00000166741/ENSG00000170312/ENSG00000176890…	26
GO:0006006	GO:0006006	glucose metabolic process	27/808	207/19623	1.19236e-07	5.06599e-06	4.03603e-06	ENSG00000004799/ENSG00000067057/ENSG00000067225/ENSG00000100889/ENSG00000111674/ENSG00000112293/ENSG00000116678/ENSG00000124253/ENSG00000124713/ENSG00000130988/ENSG00000131482/ENSG00000135094/ENSG00000136872/ENSG00000138207/ENSG00000140263/ENSG00000143627/ENSG00000158571/ENSG00000160211/ENSG00000165140/ENSG00000167244/ENSG00000167588/ENSG00000169738/ENSG00000173531/ENSG00000173599/ENSG00000181649…	27
GO:0010810	GO:0010810	regulation of cell-substrate adhesion	27/808	207/19623	1.19236e-07	5.06599e-06	4.03603e-06	ENSG00000005884/ENSG00000077942/ENSG00000092929/ENSG00000101384/ENSG00000108821/ENSG00000109072/ENSG00000113905/ENSG00000118137/ENSG00000122194/ENSG00000128340/ENSG00000133110/ENSG00000137801/ENSG00000140575/ENSG00000157227/ENSG00000158856/ENSG00000163975/ENSG00000168743/ENSG00000171557/ENSG00000171560/ENSG00000171564/ENSG00000179051/ENSG00000179820/ENSG00000184292/ENSG00000196924/ENSG00000197122…	27
GO:0006069	GO:0006069	ethanol oxidation	7/808	12/19623	1.29263e-07	5.35238e-06	4.2642e-06	ENSG00000111275/ENSG00000165092/ENSG00000172955/ENSG00000187758/ENSG00000196616/ENSG00000198099/ENSG00000248144	7
GO:0010896	GO:0010896	regulation of triglyceride catabolic process	7/808	12/19623	1.29263e-07	5.35238e-06	4.2642e-06	ENSG00000105550/ENSG00000110243/ENSG00000110245/ENSG00000112293/ENSG00000114771/ENSG00000118137/ENSG00000234906	7
GO:0033700	GO:0033700	phospholipid efflux	7/808	12/19623	1.29263e-07	5.35238e-06	4.2642e-06	ENSG00000110243/ENSG00000110245/ENSG00000118137/ENSG00000130203/ENSG00000130208/ENSG00000158874/ENSG00000234906	7
GO:0006694	GO:0006694	steroid biosynthetic process	27/808	208/19623	1.31774e-07	5.38293e-06	4.28853e-06	ENSG00000001626/ENSG00000025423/ENSG00000073734/ENSG00000083807/ENSG00000084674/ENSG00000100003/ENSG00000110243/ENSG00000117594/ENSG00000118137/ENSG00000122787/ENSG00000130203/ENSG00000134240/ENSG00000135929/ENSG00000136881/ENSG00000140284/ENSG00000148795/ENSG00000149809/ENSG00000160211/ENSG00000160868/ENSG00000163399/ENSG00000167910/ENSG00000168306/ENSG00000180432/ENSG00000186480/ENSG00000198610…	27
GO:0034446	GO:0034446	substrate adhesion-dependent cell spreading	17/808	90/19623	1.32205e-07	5.38293e-06	4.28853e-06	ENSG00000077942/ENSG00000091136/ENSG00000092929/ENSG00000118137/ENSG00000130702/ENSG00000133110/ENSG00000135862/ENSG00000158856/ENSG00000163975/ENSG00000171557/ENSG00000171560/ENSG00000171564/ENSG00000179051/ENSG00000179820/ENSG00000184292/ENSG00000196924/ENSG00000197122	17
GO:0019835	GO:0019835	cytolysis	14/808	61/19623	1.33821e-07	5.39145e-06	4.29532e-06	ENSG00000021852/ENSG00000039537/ENSG00000080910/ENSG00000108960/ENSG00000112293/ENSG00000113600/ENSG00000113905/ENSG00000129988/ENSG00000134389/ENSG00000157131/ENSG00000163631/ENSG00000176919/ENSG00000180210/ENSG00000244414	14
GO:0098813	GO:0098813	nuclear chromosome segregation	36/808	333/19623	1.34621e-07	5.39145e-06	4.29532e-06	ENSG00000010292/ENSG00000013810/ENSG00000071539/ENSG00000089685/ENSG00000090889/ENSG00000094804/ENSG00000100162/ENSG00000101367/ENSG00000108055/ENSG00000113810/ENSG00000114346/ENSG00000117399/ENSG00000117650/ENSG00000117724/ENSG00000121152/ENSG00000122952/ENSG00000126787/ENSG00000131747/ENSG00000134057/ENSG00000134690/ENSG00000137804/ENSG00000141696/ENSG00000142945/ENSG00000143228/ENSG00000146670…	36
GO:0050727	GO:0050727	regulation of inflammatory response	43/808	440/19623	1.50787e-07	5.9898e-06	4.77202e-06	ENSG00000000971/ENSG00000021852/ENSG00000039537/ENSG00000060566/ENSG00000080618/ENSG00000080910/ENSG00000084207/ENSG00000100031/ENSG00000109072/ENSG00000113600/ENSG00000115718/ENSG00000118137/ENSG00000123838/ENSG00000123843/ENSG00000129988/ENSG00000130203/ENSG00000131187/ENSG00000132386/ENSG00000132703/ENSG00000134365/ENSG00000134389/ENSG00000145192/ENSG00000149131/ENSG00000150782/ENSG00000156711…	43
GO:0031589	GO:0031589	cell-substrate adhesion	37/808	350/19623	1.59744e-07	6.28228e-06	5.00503e-06	ENSG00000005884/ENSG00000077942/ENSG00000091136/ENSG00000092929/ENSG00000101384/ENSG00000108821/ENSG00000109072/ENSG00000113905/ENSG00000118137/ENSG00000122194/ENSG00000127990/ENSG00000128340/ENSG00000130702/ENSG00000132470/ENSG00000132855/ENSG00000133110/ENSG00000135862/ENSG00000137801/ENSG00000140575/ENSG00000150093/ENSG00000157227/ENSG00000158856/ENSG00000163975/ENSG00000168542/ENSG00000168615…	37
GO:0006790	GO:0006790	sulfur compound metabolic process	40/808	395/19623	1.60721e-07	6.28228e-06	5.00503e-06	ENSG00000004799/ENSG00000008394/ENSG00000021826/ENSG00000063854/ENSG00000066813/ENSG00000084207/ENSG00000100031/ENSG00000100714/ENSG00000105398/ENSG00000108578/ENSG00000116761/ENSG00000124713/ENSG00000129596/ENSG00000130005/ENSG00000132840/ENSG00000134240/ENSG00000136881/ENSG00000138801/ENSG00000140835/ENSG00000145284/ENSG00000145692/ENSG00000149124/ENSG00000151224/ENSG00000151726/ENSG00000151790…	40
GO:0046364	GO:0046364	monosaccharide biosynthetic process	17/808	92/19623	1.8462e-07	7.15914e-06	5.70362e-06	ENSG00000100889/ENSG00000111674/ENSG00000116678/ENSG00000124253/ENSG00000124713/ENSG00000130988/ENSG00000131482/ENSG00000135094/ENSG00000136872/ENSG00000138207/ENSG00000140263/ENSG00000158571/ENSG00000160211/ENSG00000165140/ENSG00000167588/ENSG00000173531/ENSG00000173599	17
GO:0009064	GO:0009064	glutamine family amino acid metabolic process	16/808	82/19623	1.92933e-07	7.42261e-06	5.91353e-06	ENSG00000021826/ENSG00000036473/ENSG00000070669/ENSG00000100031/ENSG00000110887/ENSG00000115419/ENSG00000118520/ENSG00000130707/ENSG00000139344/ENSG00000159423/ENSG00000160282/ENSG00000161653/ENSG00000166840/ENSG00000183010/ENSG00000198650/ENSG00000250799	16
GO:0046503	GO:0046503	glycerolipid catabolic process	14/808	63/19623	2.05872e-07	7.85853e-06	6.26082e-06	ENSG00000021826/ENSG00000084674/ENSG00000105550/ENSG00000110243/ENSG00000110245/ENSG00000112293/ENSG00000114771/ENSG00000118137/ENSG00000130203/ENSG00000130208/ENSG00000158874/ENSG00000163586/ENSG00000170323/ENSG00000234906	14
GO:0010755	GO:0010755	regulation of plasminogen activation	7/808	13/19623	2.70092e-07	1.01513e-05	8.08744e-06	ENSG00000080618/ENSG00000105707/ENSG00000131187/ENSG00000135919/ENSG00000137801/ENSG00000163975/ENSG00000167711	7
GO:0034370	GO:0034370	triglyceride-rich lipoprotein particle remodeling	7/808	13/19623	2.70092e-07	1.01513e-05	8.08744e-06	ENSG00000084674/ENSG00000110243/ENSG00000110245/ENSG00000118137/ENSG00000130203/ENSG00000158874/ENSG00000234906	7
GO:0016125	GO:0016125	sterol metabolic process	23/808	164/19623	2.75479e-07	1.02747e-05	8.18579e-06	ENSG00000001626/ENSG00000005421/ENSG00000084674/ENSG00000100003/ENSG00000110243/ENSG00000116678/ENSG00000118137/ENSG00000122787/ENSG00000130203/ENSG00000130208/ENSG00000132855/ENSG00000134240/ENSG00000135929/ENSG00000142192/ENSG00000148795/ENSG00000149809/ENSG00000158874/ENSG00000160211/ENSG00000167910/ENSG00000175336/ENSG00000180432/ENSG00000186480/ENSG00000198848	23
GO:1901617	GO:1901617	organic hydroxy compound biosynthetic process	30/808	257/19623	2.8811e-07	1.06644e-05	8.49626e-06	ENSG00000001626/ENSG00000073734/ENSG00000083807/ENSG00000084674/ENSG00000100003/ENSG00000100889/ENSG00000105655/ENSG00000110243/ENSG00000110887/ENSG00000118137/ENSG00000122787/ENSG00000124253/ENSG00000130203/ENSG00000134240/ENSG00000135929/ENSG00000136881/ENSG00000140284/ENSG00000149809/ENSG00000151552/ENSG00000160211/ENSG00000160868/ENSG00000167910/ENSG00000168306/ENSG00000171759/ENSG00000176170…	30
GO:0000280	GO:0000280	nuclear division	43/808	453/19623	3.37305e-07	1.23915e-05	9.8722e-06	ENSG00000010292/ENSG00000011426/ENSG00000013810/ENSG00000071539/ENSG00000088325/ENSG00000089685/ENSG00000090889/ENSG00000094804/ENSG00000101057/ENSG00000105329/ENSG00000108055/ENSG00000108819/ENSG00000113810/ENSG00000117399/ENSG00000117650/ENSG00000117724/ENSG00000121152/ENSG00000122952/ENSG00000126787/ENSG00000128342/ENSG00000131747/ENSG00000134057/ENSG00000134690/ENSG00000137804/ENSG00000138160…	43
GO:0072329	GO:0072329	monocarboxylic acid catabolic process	21/808	142/19623	3.67114e-07	1.3386e-05	1.06645e-05	ENSG00000100889/ENSG00000101323/ENSG00000105398/ENSG00000105852/ENSG00000113492/ENSG00000113790/ENSG00000116882/ENSG00000122787/ENSG00000124253/ENSG00000140263/ENSG00000140284/ENSG00000158201/ENSG00000163586/ENSG00000165475/ENSG00000168306/ENSG00000169738/ENSG00000172482/ENSG00000183044/ENSG00000186115/ENSG00000186529/ENSG00000187048	21
GO:0097164	GO:0097164	ammonium ion metabolic process	27/808	219/19623	3.7821e-07	1.36884e-05	1.09054e-05	ENSG00000005421/ENSG00000088826/ENSG00000110243/ENSG00000110887/ENSG00000112293/ENSG00000118137/ENSG00000121316/ENSG00000123453/ENSG00000129353/ENSG00000130208/ENSG00000132837/ENSG00000143036/ENSG00000145692/ENSG00000151632/ENSG00000153395/ENSG00000158201/ENSG00000158874/ENSG00000163082/ENSG00000163932/ENSG00000168389/ENSG00000176170/ENSG00000176454/ENSG00000176974/ENSG00000182156/ENSG00000183044…	27
GO:0032530	GO:0032530	regulation of microvillus organization	7/808	14/19623	5.20946e-07	1.87158e-05	1.49107e-05	ENSG00000006611/ENSG00000075618/ENSG00000076864/ENSG00000092820/ENSG00000099834/ENSG00000102554/ENSG00000127831	7
GO:0043648	GO:0043648	dicarboxylic acid metabolic process	18/808	110/19623	5.4239e-07	1.93439e-05	1.54111e-05	ENSG00000100031/ENSG00000100714/ENSG00000100889/ENSG00000115419/ENSG00000124253/ENSG00000130707/ENSG00000139344/ENSG00000144908/ENSG00000153086/ENSG00000159423/ENSG00000160282/ENSG00000161653/ENSG00000162882/ENSG00000166123/ENSG00000176974/ENSG00000198650/ENSG00000250799/ENSG00000277893	18
GO:0019369	GO:0019369	arachidonic acid metabolic process	13/808	59/19623	6.21639e-07	2.20096e-05	1.75349e-05	ENSG00000100197/ENSG00000130649/ENSG00000134716/ENSG00000138109/ENSG00000138115/ENSG00000140465/ENSG00000140505/ENSG00000159228/ENSG00000186115/ENSG00000187048/ENSG00000197408/ENSG00000198077/ENSG00000255974	13
GO:1902652	GO:1902652	secondary alcohol metabolic process	21/808	147/19623	6.61142e-07	2.32399e-05	1.8515e-05	ENSG00000001626/ENSG00000005421/ENSG00000084674/ENSG00000100003/ENSG00000110243/ENSG00000116678/ENSG00000118137/ENSG00000122787/ENSG00000130203/ENSG00000130208/ENSG00000132855/ENSG00000134240/ENSG00000142192/ENSG00000149809/ENSG00000158874/ENSG00000160211/ENSG00000160868/ENSG00000167910/ENSG00000175336/ENSG00000186480/ENSG00000198848	21
GO:0055090	GO:0055090	acylglycerol homeostasis	10/808	34/19623	7.06881e-07	2.44952e-05	1.95151e-05	ENSG00000009950/ENSG00000110243/ENSG00000110245/ENSG00000118137/ENSG00000130203/ENSG00000132855/ENSG00000150782/ENSG00000167772/ENSG00000183747/ENSG00000234906	10
GO:0070328	GO:0070328	triglyceride homeostasis	10/808	34/19623	7.06881e-07	2.44952e-05	1.95151e-05	ENSG00000009950/ENSG00000110243/ENSG00000110245/ENSG00000118137/ENSG00000130203/ENSG00000132855/ENSG00000150782/ENSG00000167772/ENSG00000183747/ENSG00000234906	10
GO:0009069	GO:0009069	serine family amino acid metabolic process	11/808	42/19623	7.15956e-07	2.46349e-05	1.96264e-05	ENSG00000100031/ENSG00000100714/ENSG00000110887/ENSG00000113492/ENSG00000116761/ENSG00000129596/ENSG00000135094/ENSG00000136881/ENSG00000149124/ENSG00000172482/ENSG00000176974	11
GO:0007162	GO:0007162	negative regulation of cell adhesion	32/808	298/19623	7.72852e-07	2.64067e-05	2.1038e-05	ENSG00000077942/ENSG00000092421/ENSG00000101384/ENSG00000105329/ENSG00000108821/ENSG00000113889/ENSG00000113905/ENSG00000114554/ENSG00000118137/ENSG00000118520/ENSG00000119888/ENSG00000122194/ENSG00000129654/ENSG00000130707/ENSG00000133110/ENSG00000134258/ENSG00000135919/ENSG00000137801/ENSG00000146072/ENSG00000157227/ENSG00000158856/ENSG00000163932/ENSG00000163975/ENSG00000167642/ENSG00000171557…	32
GO:0006706	GO:0006706	steroid catabolic process	9/808	27/19623	7.81573e-07	2.65192e-05	2.11276e-05	ENSG00000025423/ENSG00000117594/ENSG00000118785/ENSG00000122787/ENSG00000130203/ENSG00000140505/ENSG00000160868/ENSG00000167910/ENSG00000277893	9
GO:0015914	GO:0015914	phospholipid transport	14/808	70/19623	8.14359e-07	2.74411e-05	2.18621e-05	ENSG00000005471/ENSG00000054793/ENSG00000103222/ENSG00000110243/ENSG00000110245/ENSG00000118137/ENSG00000130203/ENSG00000130208/ENSG00000138823/ENSG00000143921/ENSG00000158874/ENSG00000163932/ENSG00000168389/ENSG00000234906	14
GO:0034377	GO:0034377	plasma lipoprotein particle assembly	10/808	35/19623	9.53287e-07	3.16854e-05	2.52435e-05	ENSG00000084674/ENSG00000110243/ENSG00000110245/ENSG00000118137/ENSG00000130203/ENSG00000130208/ENSG00000138823/ENSG00000158874/ENSG00000204444/ENSG00000234906	10
GO:0090207	GO:0090207	regulation of triglyceride metabolic process	10/808	35/19623	9.53287e-07	3.16854e-05	2.52435e-05	ENSG00000105550/ENSG00000110243/ENSG00000110245/ENSG00000112293/ENSG00000114771/ENSG00000118137/ENSG00000130203/ENSG00000130988/ENSG00000151365/ENSG00000234906	10
GO:0031960	GO:0031960	response to corticosteroid	23/808	176/19623	9.83781e-07	3.24534e-05	2.58554e-05	ENSG00000005471/ENSG00000021826/ENSG00000051523/ENSG00000084207/ENSG00000100889/ENSG00000105329/ENSG00000108821/ENSG00000110492/ENSG00000115457/ENSG00000118520/ENSG00000124253/ENSG00000129596/ENSG00000132386/ENSG00000138772/ENSG00000158571/ENSG00000158874/ENSG00000162551/ENSG00000168615/ENSG00000172482/ENSG00000176890/ENSG00000197122/ENSG00000198650/ENSG00000241635	23
GO:0071827	GO:0071827	plasma lipoprotein particle organization	12/808	52/19623	9.89677e-07	3.24534e-05	2.58554e-05	ENSG00000084674/ENSG00000110243/ENSG00000110245/ENSG00000118137/ENSG00000130203/ENSG00000130208/ENSG00000138823/ENSG00000158874/ENSG00000163631/ENSG00000188257/ENSG00000204444/ENSG00000234906	12
GO:0006067	GO:0006067	ethanol metabolic process	8/808	21/19623	1.00764e-06	3.28222e-05	2.61492e-05	ENSG00000105398/ENSG00000111275/ENSG00000165092/ENSG00000172955/ENSG00000187758/ENSG00000196616/ENSG00000198099/ENSG00000248144	8
GO:0008203	GO:0008203	cholesterol metabolic process	20/808	141/19623	1.36134e-06	4.40496e-05	3.50939e-05	ENSG00000001626/ENSG00000005421/ENSG00000084674/ENSG00000100003/ENSG00000110243/ENSG00000116678/ENSG00000118137/ENSG00000122787/ENSG00000130203/ENSG00000130208/ENSG00000132855/ENSG00000134240/ENSG00000142192/ENSG00000149809/ENSG00000158874/ENSG00000160211/ENSG00000167910/ENSG00000175336/ENSG00000186480/ENSG00000198848	20
GO:0071825	GO:0071825	protein-lipid complex subunit organization	12/808	54/19623	1.52492e-06	4.87438e-05	3.88337e-05	ENSG00000084674/ENSG00000110243/ENSG00000110245/ENSG00000118137/ENSG00000130203/ENSG00000130208/ENSG00000138823/ENSG00000158874/ENSG00000163631/ENSG00000188257/ENSG00000204444/ENSG00000234906	12
GO:0009074	GO:0009074	aromatic amino acid family catabolic process	8/808	22/19623	1.52636e-06	4.87438e-05	3.88337e-05	ENSG00000113924/ENSG00000151552/ENSG00000151790/ENSG00000153086/ENSG00000158104/ENSG00000162882/ENSG00000171759/ENSG00000198650	8
GO:0001889	GO:0001889	liver development	21/808	155/19623	1.59986e-06	5.07592e-05	4.04394e-05	ENSG00000021826/ENSG00000036473/ENSG00000067225/ENSG00000070669/ENSG00000080618/ENSG00000100889/ENSG00000105329/ENSG00000105707/ENSG00000109072/ENSG00000115718/ENSG00000118520/ENSG00000124253/ENSG00000125398/ENSG00000130988/ENSG00000136881/ENSG00000140465/ENSG00000151552/ENSG00000176890/ENSG00000198563/ENSG00000241635/ENSG00000275410	21
GO:0060192	GO:0060192	negative regulation of lipase activity	7/808	16/19623	1.61512e-06	5.09126e-05	4.05616e-05	ENSG00000110245/ENSG00000116741/ENSG00000118137/ENSG00000130208/ENSG00000132855/ENSG00000158874/ENSG00000167772	7
GO:0006699	GO:0006699	bile acid biosynthetic process	10/808	37/19623	1.67844e-06	5.19042e-05	4.13516e-05	ENSG00000073734/ENSG00000083807/ENSG00000122787/ENSG00000135929/ENSG00000136881/ENSG00000140284/ENSG00000167910/ENSG00000168306/ENSG00000180432/ENSG00000198610	10
GO:0050892	GO:0050892	intestinal absorption	10/808	37/19623	1.67844e-06	5.19042e-05	4.13516e-05	ENSG00000005471/ENSG00000092820/ENSG00000110243/ENSG00000118137/ENSG00000127831/ENSG00000143921/ENSG00000158874/ENSG00000163581/ENSG00000163586/ENSG00000166391	10
GO:0065005	GO:0065005	protein-lipid complex assembly	10/808	37/19623	1.67844e-06	5.19042e-05	4.13516e-05	ENSG00000084674/ENSG00000110243/ENSG00000110245/ENSG00000118137/ENSG00000130203/ENSG00000130208/ENSG00000138823/ENSG00000158874/ENSG00000204444/ENSG00000234906	10
GO:0051783	GO:0051783	regulation of nuclear division	24/808	195/19623	1.71385e-06	5.26657e-05	4.19583e-05	ENSG00000011426/ENSG00000013810/ENSG00000071539/ENSG00000094804/ENSG00000105329/ENSG00000108055/ENSG00000108819/ENSG00000117399/ENSG00000117650/ENSG00000117724/ENSG00000126787/ENSG00000128342/ENSG00000134057/ENSG00000137804/ENSG00000138160/ENSG00000146670/ENSG00000148773/ENSG00000156970/ENSG00000163235/ENSG00000164611/ENSG00000166851/ENSG00000167244/ENSG00000167513/ENSG00000175063	24
GO:0045834	GO:0045834	positive regulation of lipid metabolic process	19/808	131/19623	1.76902e-06	5.40213e-05	4.30383e-05	ENSG00000009950/ENSG00000068078/ENSG00000105329/ENSG00000105550/ENSG00000110243/ENSG00000112293/ENSG00000114771/ENSG00000118137/ENSG00000130203/ENSG00000130208/ENSG00000130988/ENSG00000132855/ENSG00000158874/ENSG00000163586/ENSG00000163932/ENSG00000170509/ENSG00000180210/ENSG00000197122/ENSG00000234906	19
GO:0017187	GO:0017187	peptidyl-glutamic acid carboxylation	6/808	11/19623	1.85107e-06	5.54867e-05	4.42058e-05	ENSG00000057593/ENSG00000101981/ENSG00000115718/ENSG00000126218/ENSG00000126231/ENSG00000180210	6
GO:0018214	GO:0018214	protein carboxylation	6/808	11/19623	1.85107e-06	5.54867e-05	4.42058e-05	ENSG00000057593/ENSG00000101981/ENSG00000115718/ENSG00000126218/ENSG00000126231/ENSG00000180210	6
GO:0034372	GO:0034372	very-low-density lipoprotein particle remodeling	6/808	11/19623	1.85107e-06	5.54867e-05	4.42058e-05	ENSG00000110243/ENSG00000110245/ENSG00000118137/ENSG00000130203/ENSG00000158874/ENSG00000234906	6
GO:0001523	GO:0001523	retinoid metabolic process	17/808	108/19623	1.94766e-06	5.80259e-05	4.62287e-05	ENSG00000084674/ENSG00000106538/ENSG00000110245/ENSG00000118137/ENSG00000118271/ENSG00000118514/ENSG00000130203/ENSG00000138207/ENSG00000140465/ENSG00000158874/ENSG00000165092/ENSG00000188157/ENSG00000198099/ENSG00000198610/ENSG00000204444/ENSG00000234906/ENSG00000241635	17
GO:0019319	GO:0019319	hexose biosynthetic process	15/808	86/19623	2.07389e-06	6.12818e-05	4.88227e-05	ENSG00000100889/ENSG00000111674/ENSG00000116678/ENSG00000124253/ENSG00000124713/ENSG00000131482/ENSG00000135094/ENSG00000136872/ENSG00000138207/ENSG00000140263/ENSG00000158571/ENSG00000165140/ENSG00000167588/ENSG00000173531/ENSG00000173599	15
GO:0052548	GO:0052548	regulation of endopeptidase activity	43/808	485/19623	2.08203e-06	6.12818e-05	4.88227e-05	ENSG00000035862/ENSG00000055955/ENSG00000055957/ENSG00000072080/ENSG00000089685/ENSG00000090512/ENSG00000099937/ENSG00000100665/ENSG00000100767/ENSG00000100985/ENSG00000101443/ENSG00000102109/ENSG00000106927/ENSG00000109072/ENSG00000113889/ENSG00000113905/ENSG00000114446/ENSG00000117601/ENSG00000123243/ENSG00000123561/ENSG00000124102/ENSG00000127831/ENSG00000132386/ENSG00000135919/ENSG00000137801…	43
GO:0061008	GO:0061008	hepaticobiliary system development	21/808	158/19623	2.19107e-06	6.38045e-05	5.08325e-05	ENSG00000021826/ENSG00000036473/ENSG00000067225/ENSG00000070669/ENSG00000080618/ENSG00000100889/ENSG00000105329/ENSG00000105707/ENSG00000109072/ENSG00000115718/ENSG00000118520/ENSG00000124253/ENSG00000125398/ENSG00000130988/ENSG00000136881/ENSG00000140465/ENSG00000151552/ENSG00000176890/ENSG00000198563/ENSG00000241635/ENSG00000275410	21
GO:0007088	GO:0007088	regulation of mitotic nuclear division	22/808	171/19623	2.19385e-06	6.38045e-05	5.08325e-05	ENSG00000011426/ENSG00000013810/ENSG00000071539/ENSG00000094804/ENSG00000105329/ENSG00000108055/ENSG00000108819/ENSG00000117650/ENSG00000117724/ENSG00000126787/ENSG00000134057/ENSG00000137804/ENSG00000138160/ENSG00000146670/ENSG00000148773/ENSG00000156970/ENSG00000163235/ENSG00000164611/ENSG00000166851/ENSG00000167244/ENSG00000167513/ENSG00000175063	22
GO:0034375	GO:0034375	high-density lipoprotein particle remodeling	8/808	23/19623	2.2561e-06	6.45109e-05	5.13953e-05	ENSG00000110245/ENSG00000118137/ENSG00000130203/ENSG00000130208/ENSG00000158874/ENSG00000163631/ENSG00000204444/ENSG00000234906	8
GO:0051004	GO:0051004	regulation of lipoprotein lipase activity	8/808	23/19623	2.2561e-06	6.45109e-05	5.13953e-05	ENSG00000091583/ENSG00000110243/ENSG00000110245/ENSG00000118137/ENSG00000130208/ENSG00000132855/ENSG00000167772/ENSG00000234906	8
GO:1903825	GO:1903825	organic acid transmembrane transport	18/808	121/19623	2.27095e-06	6.45109e-05	5.13953e-05	ENSG00000083807/ENSG00000103569/ENSG00000105281/ENSG00000110436/ENSG00000111181/ENSG00000111371/ENSG00000130821/ENSG00000131389/ENSG00000137801/ENSG00000139209/ENSG00000139514/ENSG00000141485/ENSG00000141526/ENSG00000151365/ENSG00000168385/ENSG00000182902/ENSG00000188338/ENSG00000198648	18
GO:1905039	GO:1905039	carboxylic acid transmembrane transport	18/808	121/19623	2.27095e-06	6.45109e-05	5.13953e-05	ENSG00000083807/ENSG00000103569/ENSG00000105281/ENSG00000110436/ENSG00000111181/ENSG00000111371/ENSG00000130821/ENSG00000131389/ENSG00000137801/ENSG00000139209/ENSG00000139514/ENSG00000141485/ENSG00000141526/ENSG00000151365/ENSG00000168385/ENSG00000182902/ENSG00000188338/ENSG00000198648	18
GO:0072001	GO:0072001	renal system development	31/808	300/19623	2.58965e-06	7.3139e-05	5.82692e-05	ENSG00000005884/ENSG00000007062/ENSG00000018408/ENSG00000066468/ENSG00000100373/ENSG00000101384/ENSG00000105329/ENSG00000107816/ENSG00000117724/ENSG00000119888/ENSG00000121361/ENSG00000124766/ENSG00000125398/ENSG00000126603/ENSG00000128342/ENSG00000129654/ENSG00000130702/ENSG00000130988/ENSG00000132386/ENSG00000132470/ENSG00000132541/ENSG00000138180/ENSG00000138207/ENSG00000138759/ENSG00000140575…	31
GO:0009743	GO:0009743	response to carbohydrate	27/808	242/19623	2.69595e-06	7.56549e-05	6.02736e-05	ENSG00000001626/ENSG00000009950/ENSG00000051523/ENSG00000080618/ENSG00000084207/ENSG00000084674/ENSG00000100644/ENSG00000100889/ENSG00000102225/ENSG00000105329/ENSG00000105550/ENSG00000111713/ENSG00000112293/ENSG00000124253/ENSG00000124766/ENSG00000132386/ENSG00000137801/ENSG00000138030/ENSG00000143627/ENSG00000156711/ENSG00000157103/ENSG00000158874/ENSG00000167244/ENSG00000167513/ENSG00000167910…	27
GO:0006081	GO:0006081	cellular aldehyde metabolic process	14/808	77/19623	2.7097e-06	7.56549e-05	6.02736e-05	ENSG00000063854/ENSG00000108602/ENSG00000113492/ENSG00000118514/ENSG00000136872/ENSG00000138030/ENSG00000159423/ENSG00000160211/ENSG00000162482/ENSG00000165092/ENSG00000168237/ENSG00000172482/ENSG00000198099/ENSG00000250799	14
GO:0008206	GO:0008206	bile acid metabolic process	11/808	48/19623	3.01521e-06	8.37062e-05	6.6688e-05	ENSG00000073734/ENSG00000083807/ENSG00000105398/ENSG00000122787/ENSG00000135929/ENSG00000136881/ENSG00000140284/ENSG00000167910/ENSG00000168306/ENSG00000180432/ENSG00000198610	11
GO:0016064	GO:0016064	immunoglobulin mediated immune response	19/808	137/19623	3.49919e-06	9.65934e-05	7.69551e-05	ENSG00000009724/ENSG00000021852/ENSG00000039537/ENSG00000105329/ENSG00000110169/ENSG00000113600/ENSG00000123838/ENSG00000123843/ENSG00000129654/ENSG00000132703/ENSG00000149131/ENSG00000157131/ENSG00000159403/ENSG00000163932/ENSG00000165471/ENSG00000166278/ENSG00000176919/ENSG00000182326/ENSG00000205403	19
GO:0042445	GO:0042445	hormone metabolic process	28/808	260/19623	3.54263e-06	9.72432e-05	7.74728e-05	ENSG00000025423/ENSG00000081051/ENSG00000100644/ENSG00000102109/ENSG00000105707/ENSG00000105852/ENSG00000117594/ENSG00000118137/ENSG00000118271/ENSG00000118514/ENSG00000118785/ENSG00000122787/ENSG00000138207/ENSG00000140465/ENSG00000148795/ENSG00000151632/ENSG00000160868/ENSG00000163399/ENSG00000165092/ENSG00000170099/ENSG00000170509/ENSG00000171234/ENSG00000182240/ENSG00000198099/ENSG00000198610…	28
GO:0071229	GO:0071229	cellular response to acid chemical	25/808	218/19623	3.83198e-06	0.000104598	8.33322e-05	ENSG00000004799/ENSG00000005471/ENSG00000021826/ENSG00000051523/ENSG00000066117/ENSG00000066468/ENSG00000074219/ENSG00000084674/ENSG00000088992/ENSG00000101412/ENSG00000108821/ENSG00000112655/ENSG00000124253/ENSG00000125398/ENSG00000130816/ENSG00000132386/ENSG00000134057/ENSG00000135446/ENSG00000151632/ENSG00000164692/ENSG00000168542/ENSG00000176974/ENSG00000197122/ENSG00000198610/ENSG00000204262	25
GO:0019724	GO:0019724	B cell mediated immunity	19/808	138/19623	3.90414e-06	0.000105976	8.443e-05	ENSG00000009724/ENSG00000021852/ENSG00000039537/ENSG00000105329/ENSG00000110169/ENSG00000113600/ENSG00000123838/ENSG00000123843/ENSG00000129654/ENSG00000132703/ENSG00000149131/ENSG00000157131/ENSG00000159403/ENSG00000163932/ENSG00000165471/ENSG00000166278/ENSG00000176919/ENSG00000182326/ENSG00000205403	19
GO:0000097	GO:0000097	sulfur amino acid biosynthetic process	7/808	18/19623	4.17927e-06	0.000112197	8.93867e-05	ENSG00000100031/ENSG00000100714/ENSG00000116761/ENSG00000129596/ENSG00000132840/ENSG00000145692/ENSG00000182551	7
GO:0034384	GO:0034384	high-density lipoprotein particle clearance	7/808	18/19623	4.17927e-06	0.000112197	8.93867e-05	ENSG00000110245/ENSG00000112293/ENSG00000118137/ENSG00000130203/ENSG00000158874/ENSG00000204444/ENSG00000234906	7
GO:0032528	GO:0032528	microvillus organization	8/808	25/19623	4.62479e-06	0.000123479	9.83749e-05	ENSG00000006611/ENSG00000075618/ENSG00000076864/ENSG00000092820/ENSG00000099834/ENSG00000102554/ENSG00000127831/ENSG00000134602	8
GO:0016101	GO:0016101	diterpenoid metabolic process	17/808	115/19623	4.712e-06	0.000125124	9.96853e-05	ENSG00000084674/ENSG00000106538/ENSG00000110245/ENSG00000118137/ENSG00000118271/ENSG00000118514/ENSG00000130203/ENSG00000138207/ENSG00000140465/ENSG00000158874/ENSG00000165092/ENSG00000188157/ENSG00000198099/ENSG00000198610/ENSG00000204444/ENSG00000234906/ENSG00000241635	17
GO:0015850	GO:0015850	organic hydroxy compound transport	27/808	251/19623	5.38069e-06	0.000142108	0.000113216	ENSG00000001626/ENSG00000005421/ENSG00000005471/ENSG00000073734/ENSG00000083807/ENSG00000084674/ENSG00000100652/ENSG00000103569/ENSG00000110243/ENSG00000110245/ENSG00000118137/ENSG00000118785/ENSG00000130203/ENSG00000130208/ENSG00000134538/ENSG00000138207/ENSG00000141526/ENSG00000143921/ENSG00000158874/ENSG00000163631/ENSG00000163959/ENSG00000175003/ENSG00000183044/ENSG00000198610/ENSG00000198848…	27
GO:1902850	GO:1902850	microtubule cytoskeleton organization involved in mitosis	20/808	154/19623	5.44199e-06	0.000142955	0.000113891	ENSG00000013810/ENSG00000088325/ENSG00000089685/ENSG00000090889/ENSG00000101057/ENSG00000108055/ENSG00000116584/ENSG00000117399/ENSG00000117632/ENSG00000117650/ENSG00000134057/ENSG00000137804/ENSG00000138160/ENSG00000143228/ENSG00000161800/ENSG00000166851/ENSG00000178999/ENSG00000196924/ENSG00000198901/ENSG00000237649	20
GO:0006575	GO:0006575	cellular modified amino acid metabolic process	23/808	196/19623	6.30753e-06	0.000164741	0.000131247	ENSG00000008394/ENSG00000063854/ENSG00000084207/ENSG00000100031/ENSG00000100714/ENSG00000105707/ENSG00000123453/ENSG00000130005/ENSG00000130707/ENSG00000130821/ENSG00000132840/ENSG00000144908/ENSG00000159423/ENSG00000160211/ENSG00000160282/ENSG00000176454/ENSG00000176890/ENSG00000176974/ENSG00000179761/ENSG00000188257/ENSG00000211452/ENSG00000243955/ENSG00000244067	23
GO:0090208	GO:0090208	positive regulation of triglyceride metabolic process	7/808	19/19623	6.38222e-06	0.000164741	0.000131247	ENSG00000105550/ENSG00000110243/ENSG00000112293/ENSG00000114771/ENSG00000118137/ENSG00000130988/ENSG00000234906	7
GO:0006063	GO:0006063	uronic acid metabolic process	8/808	26/19623	6.43992e-06	0.000164741	0.000131247	ENSG00000140263/ENSG00000156096/ENSG00000165475/ENSG00000169738/ENSG00000171234/ENSG00000196620/ENSG00000241635/ENSG00000244474	8
GO:0019585	GO:0019585	glucuronate metabolic process	8/808	26/19623	6.43992e-06	0.000164741	0.000131247	ENSG00000140263/ENSG00000156096/ENSG00000165475/ENSG00000169738/ENSG00000171234/ENSG00000196620/ENSG00000241635/ENSG00000244474	8
GO:1903319	GO:1903319	positive regulation of protein maturation	8/808	26/19623	6.43992e-06	0.000164741	0.000131247	ENSG00000039537/ENSG00000105707/ENSG00000106327/ENSG00000124766/ENSG00000131187/ENSG00000163975/ENSG00000164344/ENSG00000197122	8
GO:0006094	GO:0006094	gluconeogenesis	14/808	83/19623	6.7874e-06	0.000172725	0.000137609	ENSG00000100889/ENSG00000111674/ENSG00000116678/ENSG00000124253/ENSG00000124713/ENSG00000131482/ENSG00000135094/ENSG00000136872/ENSG00000138207/ENSG00000158571/ENSG00000165140/ENSG00000167588/ENSG00000173531/ENSG00000173599	14
GO:0048732	GO:0048732	gland development	41/808	479/19623	8.46838e-06	0.000214386	0.000170799	ENSG00000005471/ENSG00000021826/ENSG00000036473/ENSG00000066468/ENSG00000067225/ENSG00000069011/ENSG00000070669/ENSG00000080618/ENSG00000100644/ENSG00000100889/ENSG00000105329/ENSG00000105707/ENSG00000109072/ENSG00000110492/ENSG00000114554/ENSG00000115718/ENSG00000117601/ENSG00000118137/ENSG00000118520/ENSG00000124253/ENSG00000125398/ENSG00000129596/ENSG00000130702/ENSG00000130988/ENSG00000132386…	41
GO:0051098	GO:0051098	regulation of binding	35/808	381/19623	8.56187e-06	0.000215635	0.000171795	ENSG00000005421/ENSG00000075218/ENSG00000080910/ENSG00000095739/ENSG00000100197/ENSG00000100985/ENSG00000101367/ENSG00000101412/ENSG00000105329/ENSG00000107984/ENSG00000109072/ENSG00000112312/ENSG00000112559/ENSG00000117632/ENSG00000117650/ENSG00000123485/ENSG00000128342/ENSG00000130203/ENSG00000134389/ENSG00000136830/ENSG00000142192/ENSG00000146670/ENSG00000163932/ENSG00000164104/ENSG00000164932…	35
GO:0008608	GO:0008608	attachment of spindle microtubules to kinetochore	9/808	35/19623	8.75386e-06	0.00021934	0.000174746	ENSG00000114346/ENSG00000117650/ENSG00000134057/ENSG00000142945/ENSG00000143228/ENSG00000161800/ENSG00000167513/ENSG00000178999/ENSG00000179051	9
GO:0051384	GO:0051384	response to glucocorticoid	20/808	159/19623	8.86593e-06	0.000220639	0.000175781	ENSG00000005471/ENSG00000021826/ENSG00000084207/ENSG00000100889/ENSG00000105329/ENSG00000110492/ENSG00000115457/ENSG00000118520/ENSG00000124253/ENSG00000129596/ENSG00000132386/ENSG00000138772/ENSG00000158571/ENSG00000158874/ENSG00000162551/ENSG00000168615/ENSG00000172482/ENSG00000176890/ENSG00000198650/ENSG00000241635	20
GO:0007052	GO:0007052	mitotic spindle organization	18/808	133/19623	8.89599e-06	0.000220639	0.000175781	ENSG00000013810/ENSG00000088325/ENSG00000089685/ENSG00000090889/ENSG00000101057/ENSG00000108055/ENSG00000117399/ENSG00000117632/ENSG00000117650/ENSG00000134057/ENSG00000138160/ENSG00000143228/ENSG00000161800/ENSG00000166851/ENSG00000178999/ENSG00000196924/ENSG00000198901/ENSG00000237649	18
GO:0044070	GO:0044070	regulation of anion transport	14/808	85/19623	9.03565e-06	0.000222971	0.000177639	ENSG00000001626/ENSG00000005471/ENSG00000118520/ENSG00000130203/ENSG00000137801/ENSG00000157103/ENSG00000163932/ENSG00000168385/ENSG00000183044/ENSG00000185101/ENSG00000186115/ENSG00000187048/ENSG00000188338/ENSG00000198648	14
GO:0006633	GO:0006633	fatty acid biosynthetic process	19/808	147/19623	9.95608e-06	0.000244449	0.000194751	ENSG00000004799/ENSG00000008394/ENSG00000009950/ENSG00000012779/ENSG00000066813/ENSG00000110243/ENSG00000110245/ENSG00000118137/ENSG00000130208/ENSG00000130988/ENSG00000145284/ENSG00000158201/ENSG00000159228/ENSG00000164181/ENSG00000166743/ENSG00000183549/ENSG00000183747/ENSG00000186480/ENSG00000234906	19
GO:0006898	GO:0006898	receptor-mediated endocytosis	30/808	305/19623	1.00111e-05	0.000244571	0.000194847	ENSG00000084674/ENSG00000091513/ENSG00000092820/ENSG00000103154/ENSG00000106327/ENSG00000106927/ENSG00000107984/ENSG00000108679/ENSG00000109072/ENSG00000110169/ENSG00000110243/ENSG00000110245/ENSG00000118137/ENSG00000130203/ENSG00000130208/ENSG00000132329/ENSG00000132639/ENSG00000137942/ENSG00000138131/ENSG00000141505/ENSG00000150093/ENSG00000161944/ENSG00000163631/ENSG00000169429/ENSG00000170458…	30
GO:0010965	GO:0010965	regulation of mitotic sister chromatid separation	11/808	54/19623	1.01953e-05	0.000247833	0.000197446	ENSG00000013810/ENSG00000071539/ENSG00000094804/ENSG00000117724/ENSG00000126787/ENSG00000134057/ENSG00000156970/ENSG00000164611/ENSG00000166851/ENSG00000167513/ENSG00000175063	11
GO:0060191	GO:0060191	regulation of lipase activity	14/808	86/19623	1.03893e-05	0.000251298	0.000200207	ENSG00000064547/ENSG00000066468/ENSG00000068078/ENSG00000091583/ENSG00000110243/ENSG00000110245/ENSG00000116741/ENSG00000118137/ENSG00000130208/ENSG00000132855/ENSG00000158874/ENSG00000167772/ENSG00000214274/ENSG00000234906	14
GO:0001655	GO:0001655	urogenital system development	32/808	337/19623	1.05831e-05	0.000254725	0.000202937	ENSG00000005884/ENSG00000007062/ENSG00000018408/ENSG00000066468/ENSG00000100373/ENSG00000101384/ENSG00000105329/ENSG00000107816/ENSG00000117724/ENSG00000119888/ENSG00000121361/ENSG00000124766/ENSG00000125398/ENSG00000126603/ENSG00000128342/ENSG00000129654/ENSG00000130702/ENSG00000130988/ENSG00000132386/ENSG00000132470/ENSG00000132541/ENSG00000138180/ENSG00000138207/ENSG00000138759/ENSG00000140575…	32
GO:0051188	GO:0051188	cofactor biosynthetic process	31/808	323/19623	1.17152e-05	0.000280591	0.000223544	ENSG00000004799/ENSG00000009950/ENSG00000051523/ENSG00000063854/ENSG00000067057/ENSG00000067225/ENSG00000100031/ENSG00000100644/ENSG00000100714/ENSG00000111674/ENSG00000130988/ENSG00000136872/ENSG00000140465/ENSG00000140505/ENSG00000143627/ENSG00000145284/ENSG00000151224/ENSG00000151552/ENSG00000151726/ENSG00000153086/ENSG00000156510/ENSG00000158571/ENSG00000162882/ENSG00000164181/ENSG00000165140…	31
GO:0033344	GO:0033344	cholesterol efflux	11/808	55/19623	1.22747e-05	0.000292556	0.000233077	ENSG00000005421/ENSG00000084674/ENSG00000110243/ENSG00000110245/ENSG00000118137/ENSG00000130203/ENSG00000130208/ENSG00000143921/ENSG00000158874/ENSG00000204444/ENSG00000234906	11
GO:0007160	GO:0007160	cell-matrix adhesion	25/808	233/19623	1.24157e-05	0.000294482	0.000234611	ENSG00000005884/ENSG00000101384/ENSG00000109072/ENSG00000113905/ENSG00000127990/ENSG00000130702/ENSG00000132470/ENSG00000132855/ENSG00000133110/ENSG00000137801/ENSG00000140575/ENSG00000150093/ENSG00000157227/ENSG00000158856/ENSG00000168542/ENSG00000168615/ENSG00000168743/ENSG00000171557/ENSG00000171560/ENSG00000171564/ENSG00000179051/ENSG00000187244/ENSG00000197122/ENSG00000198728/ENSG00000204580	25
GO:0006957	GO:0006957	complement activation, alternative pathway	7/808	21/19623	1.37017e-05	0.000323413	0.00025766	ENSG00000000971/ENSG00000021852/ENSG00000113600/ENSG00000134389/ENSG00000157131/ENSG00000176919/ENSG00000243649	7
GO:0022617	GO:0022617	extracellular matrix disassembly	16/808	112/19623	1.39043e-05	0.000325104	0.000259007	ENSG00000035862/ENSG00000058085/ENSG00000075618/ENSG00000099953/ENSG00000100985/ENSG00000105329/ENSG00000105707/ENSG00000118785/ENSG00000122194/ENSG00000135862/ENSG00000137673/ENSG00000157227/ENSG00000163975/ENSG00000164344/ENSG00000187045/ENSG00000204580	16
GO:0010812	GO:0010812	negative regulation of cell-substrate adhesion	12/808	66/19623	1.39064e-05	0.000325104	0.000259007	ENSG00000077942/ENSG00000101384/ENSG00000108821/ENSG00000122194/ENSG00000133110/ENSG00000137801/ENSG00000157227/ENSG00000158856/ENSG00000163975/ENSG00000179051/ENSG00000184292/ENSG00000197122	12
GO:0097006	GO:0097006	regulation of plasma lipoprotein particle levels	15/808	100/19623	1.41211e-05	0.00032855	0.000261753	ENSG00000084674/ENSG00000105550/ENSG00000110243/ENSG00000110245/ENSG00000112293/ENSG00000118137/ENSG00000130203/ENSG00000130208/ENSG00000138823/ENSG00000144959/ENSG00000158874/ENSG00000163631/ENSG00000188257/ENSG00000204444/ENSG00000234906	15
GO:0006730	GO:0006730	one-carbon metabolic process	9/808	37/19623	1.43239e-05	0.00033169	0.000264255	ENSG00000100714/ENSG00000107159/ENSG00000124713/ENSG00000144908/ENSG00000151224/ENSG00000160282/ENSG00000168906/ENSG00000176890/ENSG00000176974	9
GO:0046890	GO:0046890	regulation of lipid biosynthetic process	21/808	178/19623	1.45201e-05	0.000334646	0.000266609	ENSG00000004799/ENSG00000009950/ENSG00000084674/ENSG00000100003/ENSG00000110243/ENSG00000110245/ENSG00000112293/ENSG00000118137/ENSG00000130203/ENSG00000130208/ENSG00000130988/ENSG00000135446/ENSG00000149809/ENSG00000151365/ENSG00000153395/ENSG00000163399/ENSG00000163932/ENSG00000167910/ENSG00000170509/ENSG00000186480/ENSG00000234906	21
GO:0051306	GO:0051306	mitotic sister chromatid separation	11/808	56/19623	1.47125e-05	0.000335913	0.000267619	ENSG00000013810/ENSG00000071539/ENSG00000094804/ENSG00000117724/ENSG00000126787/ENSG00000134057/ENSG00000156970/ENSG00000164611/ENSG00000166851/ENSG00000167513/ENSG00000175063	11
GO:0090303	GO:0090303	positive regulation of wound healing	11/808	56/19623	1.47125e-05	0.000335913	0.000267619	ENSG00000057593/ENSG00000080618/ENSG00000091583/ENSG00000109072/ENSG00000113905/ENSG00000122194/ENSG00000131187/ENSG00000137801/ENSG00000158856/ENSG00000167711/ENSG00000180210	11
GO:0019627	GO:0019627	urea metabolic process	6/808	15/19623	1.73987e-05	0.000393564	0.000313549	ENSG00000021826/ENSG00000036473/ENSG00000118520/ENSG00000130707/ENSG00000138109/ENSG00000161653	6
GO:1900025	GO:1900025	negative regulation of substrate adhesion-dependent cell spreading	6/808	15/19623	1.73987e-05	0.000393564	0.000313549	ENSG00000077942/ENSG00000133110/ENSG00000158856/ENSG00000163975/ENSG00000179051/ENSG00000184292	6
GO:0030168	GO:0030168	platelet activation	21/808	181/19623	1.87583e-05	0.000421003	0.000335409	ENSG00000054179/ENSG00000096433/ENSG00000108821/ENSG00000113905/ENSG00000128340/ENSG00000130203/ENSG00000135919/ENSG00000158856/ENSG00000163932/ENSG00000164692/ENSG00000164924/ENSG00000168542/ENSG00000171557/ENSG00000171560/ENSG00000171564/ENSG00000173432/ENSG00000180210/ENSG00000183044/ENSG00000196924/ENSG00000197122/ENSG00000213719	21
GO:0001822	GO:0001822	kidney development	28/808	284/19623	1.8784e-05	0.000421003	0.000335409	ENSG00000005884/ENSG00000007062/ENSG00000018408/ENSG00000066468/ENSG00000100373/ENSG00000101384/ENSG00000105329/ENSG00000107816/ENSG00000117724/ENSG00000119888/ENSG00000121361/ENSG00000124766/ENSG00000125398/ENSG00000126603/ENSG00000128342/ENSG00000129654/ENSG00000130702/ENSG00000130988/ENSG00000132386/ENSG00000132541/ENSG00000138759/ENSG00000140575/ENSG00000163884/ENSG00000168743/ENSG00000179222…	28
GO:0006555	GO:0006555	methionine metabolic process	7/808	22/19623	1.93835e-05	0.000432456	0.000344534	ENSG00000100714/ENSG00000116761/ENSG00000124713/ENSG00000132840/ENSG00000145692/ENSG00000151224/ENSG00000182551	7
GO:0007584	GO:0007584	response to nutrient	24/808	225/19623	2.03124e-05	0.000451028	0.00035933	ENSG00000005471/ENSG00000036473/ENSG00000051523/ENSG00000057593/ENSG00000067225/ENSG00000084207/ENSG00000105329/ENSG00000108821/ENSG00000115457/ENSG00000117601/ENSG00000118137/ENSG00000118520/ENSG00000118785/ENSG00000133110/ENSG00000137561/ENSG00000140465/ENSG00000143627/ENSG00000143921/ENSG00000151726/ENSG00000162551/ENSG00000166278/ENSG00000176890/ENSG00000215644/ENSG00000241635	24
GO:0072524	GO:0072524	pyridine-containing compound metabolic process	21/808	182/19623	2.04006e-05	0.000451028	0.00035933	ENSG00000009950/ENSG00000067057/ENSG00000067225/ENSG00000100644/ENSG00000100889/ENSG00000111674/ENSG00000136872/ENSG00000138356/ENSG00000143627/ENSG00000153086/ENSG00000156510/ENSG00000158571/ENSG00000160211/ENSG00000162882/ENSG00000165140/ENSG00000166741/ENSG00000167588/ENSG00000169738/ENSG00000170525/ENSG00000197444/ENSG00000204653	21
GO:0009072	GO:0009072	aromatic amino acid family metabolic process	8/808	30/19623	2.08413e-05	0.000457303	0.000364329	ENSG00000113924/ENSG00000151552/ENSG00000151790/ENSG00000153086/ENSG00000158104/ENSG00000162882/ENSG00000171759/ENSG00000198650	8
GO:1905818	GO:1905818	regulation of chromosome separation	11/808	58/19623	2.08716e-05	0.000457303	0.000364329	ENSG00000013810/ENSG00000071539/ENSG00000094804/ENSG00000117724/ENSG00000126787/ENSG00000134057/ENSG00000156970/ENSG00000164611/ENSG00000166851/ENSG00000167513/ENSG00000175063	11
GO:0060491	GO:0060491	regulation of cell projection assembly	20/808	170/19623	2.40278e-05	0.000524106	0.00041755	ENSG00000011426/ENSG00000035115/ENSG00000070087/ENSG00000075618/ENSG00000076864/ENSG00000100379/ENSG00000102554/ENSG00000113905/ENSG00000128283/ENSG00000128340/ENSG00000131037/ENSG00000137942/ENSG00000146038/ENSG00000158856/ENSG00000163932/ENSG00000179051/ENSG00000184292/ENSG00000188157/ENSG00000197122/ENSG00000198758	20
GO:0000098	GO:0000098	sulfur amino acid catabolic process	5/808	10/19623	2.47888e-05	0.000533559	0.000425081	ENSG00000108578/ENSG00000116761/ENSG00000129596/ENSG00000151224/ENSG00000172482	5
GO:0034382	GO:0034382	chylomicron remnant clearance	5/808	10/19623	2.47888e-05	0.000533559	0.000425081	ENSG00000084674/ENSG00000110245/ENSG00000130203/ENSG00000130208/ENSG00000234906	5
GO:0071830	GO:0071830	triglyceride-rich lipoprotein particle clearance	5/808	10/19623	2.47888e-05	0.000533559	0.000425081	ENSG00000084674/ENSG00000110245/ENSG00000130203/ENSG00000130208/ENSG00000234906	5
GO:0044262	GO:0044262	cellular carbohydrate metabolic process	27/808	273/19623	2.4909e-05	0.000533584	0.000425102	ENSG00000004799/ENSG00000100889/ENSG00000105655/ENSG00000111713/ENSG00000112293/ENSG00000116678/ENSG00000117394/ENSG00000124253/ENSG00000124713/ENSG00000130988/ENSG00000131482/ENSG00000132855/ENSG00000138030/ENSG00000140263/ENSG00000156510/ENSG00000158571/ENSG00000165140/ENSG00000166391/ENSG00000167244/ENSG00000170525/ENSG00000172456/ENSG00000173531/ENSG00000179913/ENSG00000181649/ENSG00000197122…	27
GO:0051304	GO:0051304	chromosome separation	13/808	81/19623	2.50084e-05	0.000533584	0.000425102	ENSG00000010292/ENSG00000013810/ENSG00000071539/ENSG00000094804/ENSG00000117724/ENSG00000126787/ENSG00000131747/ENSG00000134057/ENSG00000156970/ENSG00000164611/ENSG00000166851/ENSG00000167513/ENSG00000175063	13
GO:0016331	GO:0016331	morphogenesis of embryonic epithelium	19/808	157/19623	2.56306e-05	0.000544482	0.000433784	ENSG00000066468/ENSG00000074219/ENSG00000100644/ENSG00000100714/ENSG00000101052/ENSG00000105329/ENSG00000112655/ENSG00000114446/ENSG00000124766/ENSG00000125398/ENSG00000125753/ENSG00000130702/ENSG00000149418/ENSG00000157240/ENSG00000164932/ENSG00000166145/ENSG00000167642/ENSG00000169083/ENSG00000275410	19
GO:0071941	GO:0071941	nitrogen cycle metabolic process	6/808	16/19623	2.68688e-05	0.000568316	0.000452772	ENSG00000021826/ENSG00000036473/ENSG00000118520/ENSG00000130707/ENSG00000138109/ENSG00000161653	6
GO:0015721	GO:0015721	bile acid and bile salt transport	8/808	31/19623	2.70823e-05	0.000570362	0.000454402	ENSG00000073734/ENSG00000083807/ENSG00000100652/ENSG00000103569/ENSG00000134538/ENSG00000163631/ENSG00000163959/ENSG00000198610	8
GO:0015748	GO:0015748	organophosphate ester transport	15/808	106/19623	2.87426e-05	0.00060273	0.00048019	ENSG00000005471/ENSG00000054793/ENSG00000103222/ENSG00000110243/ENSG00000110245/ENSG00000118137/ENSG00000130203/ENSG00000130208/ENSG00000131482/ENSG00000138823/ENSG00000143921/ENSG00000158874/ENSG00000163932/ENSG00000168389/ENSG00000234906	15
GO:0009066	GO:0009066	aspartate family amino acid metabolic process	11/808	60/19623	2.91449e-05	0.000608555	0.00048483	ENSG00000070669/ENSG00000100714/ENSG00000116761/ENSG00000124713/ENSG00000130707/ENSG00000132840/ENSG00000135094/ENSG00000145692/ENSG00000151224/ENSG00000179761/ENSG00000182551	11
GO:0030301	GO:0030301	cholesterol transport	14/808	94/19623	2.94272e-05	0.000611836	0.000487444	ENSG00000001626/ENSG00000005421/ENSG00000005471/ENSG00000084674/ENSG00000110243/ENSG00000110245/ENSG00000118137/ENSG00000130203/ENSG00000130208/ENSG00000143921/ENSG00000158874/ENSG00000198848/ENSG00000204444/ENSG00000234906	14
GO:0046434	GO:0046434	organophosphate catabolic process	24/808	231/19623	3.13176e-05	0.00064838	0.000516558	ENSG00000005421/ENSG00000009950/ENSG00000054179/ENSG00000067057/ENSG00000067225/ENSG00000100644/ENSG00000111674/ENSG00000130208/ENSG00000132855/ENSG00000136872/ENSG00000143627/ENSG00000156510/ENSG00000158125/ENSG00000158571/ENSG00000158874/ENSG00000160191/ENSG00000163932/ENSG00000165140/ENSG00000167588/ENSG00000170525/ENSG00000182156/ENSG00000197444/ENSG00000204653/ENSG00000234906	24
GO:0042866	GO:0042866	pyruvate biosynthetic process	15/808	107/19623	3.21778e-05	0.000663379	0.000528508	ENSG00000009950/ENSG00000067057/ENSG00000067225/ENSG00000100644/ENSG00000111674/ENSG00000135094/ENSG00000136872/ENSG00000143627/ENSG00000156510/ENSG00000158571/ENSG00000165140/ENSG00000167588/ENSG00000170525/ENSG00000172482/ENSG00000197444	15
GO:0090307	GO:0090307	mitotic spindle assembly	13/808	83/19623	3.26695e-05	0.000670686	0.000534329	ENSG00000088325/ENSG00000089685/ENSG00000090889/ENSG00000101057/ENSG00000108055/ENSG00000117399/ENSG00000117650/ENSG00000138160/ENSG00000161800/ENSG00000166851/ENSG00000178999/ENSG00000196924/ENSG00000237649	13
GO:0046470	GO:0046470	phosphatidylcholine metabolic process	14/808	95/19623	3.32262e-05	0.00067926	0.00054116	ENSG00000005421/ENSG00000110243/ENSG00000112293/ENSG00000118137/ENSG00000121316/ENSG00000129353/ENSG00000130208/ENSG00000143036/ENSG00000153395/ENSG00000158201/ENSG00000158874/ENSG00000168389/ENSG00000176454/ENSG00000188257	14
GO:0042304	GO:0042304	regulation of fatty acid biosynthetic process	9/808	41/19623	3.47987e-05	0.000705822	0.000562322	ENSG00000004799/ENSG00000009950/ENSG00000110243/ENSG00000110245/ENSG00000118137/ENSG00000130208/ENSG00000130988/ENSG00000186480/ENSG00000234906	9
GO:0010543	GO:0010543	regulation of platelet activation	8/808	32/19623	3.48144e-05	0.000705822	0.000562322	ENSG00000113905/ENSG00000130203/ENSG00000135919/ENSG00000158856/ENSG00000163932/ENSG00000171557/ENSG00000180210/ENSG00000183044	8
GO:0007091	GO:0007091	metaphase/anaphase transition of mitotic cell cycle	10/808	51/19623	3.65253e-05	0.000735924	0.000586304	ENSG00000013810/ENSG00000071539/ENSG00000094804/ENSG00000117724/ENSG00000126787/ENSG00000134057/ENSG00000156970/ENSG00000166851/ENSG00000167513/ENSG00000175063	10
GO:0042402	GO:0042402	cellular biogenic amine catabolic process	7/808	24/19623	3.66004e-05	0.000735924	0.000586304	ENSG00000088826/ENSG00000123453/ENSG00000132837/ENSG00000145692/ENSG00000151790/ENSG00000153086/ENSG00000162882	7
GO:0043200	GO:0043200	response to amino acid	16/808	121/19623	3.7039e-05	0.00074169	0.000590898	ENSG00000005471/ENSG00000021826/ENSG00000051523/ENSG00000057593/ENSG00000070669/ENSG00000084207/ENSG00000105550/ENSG00000108821/ENSG00000110436/ENSG00000118520/ENSG00000124253/ENSG00000129596/ENSG00000130816/ENSG00000164692/ENSG00000168542/ENSG00000204262	16
GO:0009108	GO:0009108	coenzyme biosynthetic process	26/808	264/19623	3.76077e-05	0.000750005	0.000597522	ENSG00000004799/ENSG00000009950/ENSG00000067057/ENSG00000067225/ENSG00000100644/ENSG00000100714/ENSG00000111674/ENSG00000130988/ENSG00000136872/ENSG00000143627/ENSG00000145284/ENSG00000151224/ENSG00000151552/ENSG00000151726/ENSG00000153086/ENSG00000156510/ENSG00000158571/ENSG00000162882/ENSG00000164181/ENSG00000165140/ENSG00000166741/ENSG00000167588/ENSG00000168906/ENSG00000170525/ENSG00000197444…	26
GO:0009070	GO:0009070	serine family amino acid biosynthetic process	6/808	17/19623	4.00801e-05	0.000796063	0.000634216	ENSG00000100031/ENSG00000100714/ENSG00000113492/ENSG00000116761/ENSG00000172482/ENSG00000176974	6
GO:0034284	GO:0034284	response to monosaccharide	23/808	220/19623	4.12441e-05	0.000815864	0.000649992	ENSG00000001626/ENSG00000009950/ENSG00000051523/ENSG00000080618/ENSG00000084207/ENSG00000100644/ENSG00000100889/ENSG00000102225/ENSG00000105329/ENSG00000105550/ENSG00000111713/ENSG00000112293/ENSG00000124253/ENSG00000124766/ENSG00000132386/ENSG00000137801/ENSG00000138030/ENSG00000143627/ENSG00000158874/ENSG00000167244/ENSG00000167910/ENSG00000204444/ENSG00000275410	23
GO:0019362	GO:0019362	pyridine nucleotide metabolic process	20/808	177/19623	4.31173e-05	0.000825048	0.000657308	ENSG00000009950/ENSG00000067057/ENSG00000067225/ENSG00000100644/ENSG00000100889/ENSG00000111674/ENSG00000136872/ENSG00000143627/ENSG00000153086/ENSG00000156510/ENSG00000158571/ENSG00000160211/ENSG00000162882/ENSG00000165140/ENSG00000166741/ENSG00000167588/ENSG00000169738/ENSG00000170525/ENSG00000197444/ENSG00000204653	20
GO:0046496	GO:0046496	nicotinamide nucleotide metabolic process	20/808	177/19623	4.31173e-05	0.000825048	0.000657308	ENSG00000009950/ENSG00000067057/ENSG00000067225/ENSG00000100644/ENSG00000100889/ENSG00000111674/ENSG00000136872/ENSG00000143627/ENSG00000153086/ENSG00000156510/ENSG00000158571/ENSG00000160211/ENSG00000162882/ENSG00000165140/ENSG00000166741/ENSG00000167588/ENSG00000169738/ENSG00000170525/ENSG00000197444/ENSG00000204653	20
GO:0032371	GO:0032371	regulation of sterol transport	10/808	52/19623	4.35706e-05	0.000825048	0.000657308	ENSG00000005421/ENSG00000005471/ENSG00000110243/ENSG00000110245/ENSG00000118137/ENSG00000130203/ENSG00000130208/ENSG00000143921/ENSG00000158874/ENSG00000234906	10
GO:0032374	GO:0032374	regulation of cholesterol transport	10/808	52/19623	4.35706e-05	0.000825048	0.000657308	ENSG00000005421/ENSG00000005471/ENSG00000110243/ENSG00000110245/ENSG00000118137/ENSG00000130203/ENSG00000130208/ENSG00000143921/ENSG00000158874/ENSG00000234906	10
GO:0044784	GO:0044784	metaphase/anaphase transition of cell cycle	10/808	52/19623	4.35706e-05	0.000825048	0.000657308	ENSG00000013810/ENSG00000071539/ENSG00000094804/ENSG00000117724/ENSG00000126787/ENSG00000134057/ENSG00000156970/ENSG00000166851/ENSG00000167513/ENSG00000175063	10
GO:0006558	GO:0006558	L-phenylalanine metabolic process	5/808	11/19623	4.39035e-05	0.000825048	0.000657308	ENSG00000113924/ENSG00000151552/ENSG00000158104/ENSG00000171759/ENSG00000198650	5
GO:0006559	GO:0006559	L-phenylalanine catabolic process	5/808	11/19623	4.39035e-05	0.000825048	0.000657308	ENSG00000113924/ENSG00000151552/ENSG00000158104/ENSG00000171759/ENSG00000198650	5
GO:0009071	GO:0009071	serine family amino acid catabolic process	5/808	11/19623	4.39035e-05	0.000825048	0.000657308	ENSG00000110887/ENSG00000129596/ENSG00000135094/ENSG00000172482/ENSG00000176974	5
GO:0010872	GO:0010872	regulation of cholesterol esterification	5/808	11/19623	4.39035e-05	0.000825048	0.000657308	ENSG00000110243/ENSG00000118137/ENSG00000130203/ENSG00000130208/ENSG00000158874	5
GO:0016098	GO:0016098	monoterpenoid metabolic process	5/808	11/19623	4.39035e-05	0.000825048	0.000657308	ENSG00000100197/ENSG00000130649/ENSG00000138109/ENSG00000140505/ENSG00000160868	5
GO:0042908	GO:0042908	xenobiotic transport	5/808	11/19623	4.39035e-05	0.000825048	0.000657308	ENSG00000005471/ENSG00000103222/ENSG00000117394/ENSG00000131389/ENSG00000144852	5
GO:1902221	GO:1902221	erythrose 4-phosphate/phosphoenolpyruvate family amino acid metabolic process	5/808	11/19623	4.39035e-05	0.000825048	0.000657308	ENSG00000113924/ENSG00000151552/ENSG00000158104/ENSG00000171759/ENSG00000198650	5
GO:1902222	GO:1902222	erythrose 4-phosphate/phosphoenolpyruvate family amino acid catabolic process	5/808	11/19623	4.39035e-05	0.000825048	0.000657308	ENSG00000113924/ENSG00000151552/ENSG00000158104/ENSG00000171759/ENSG00000198650	5
GO:0008209	GO:0008209	androgen metabolic process	8/808	33/19623	4.43073e-05	0.000826842	0.000658738	ENSG00000025423/ENSG00000118785/ENSG00000122787/ENSG00000148795/ENSG00000160868/ENSG00000171234/ENSG00000198610/ENSG00000277893	8
GO:0019359	GO:0019359	nicotinamide nucleotide biosynthetic process	17/808	136/19623	4.45067e-05	0.000826842	0.000658738	ENSG00000009950/ENSG00000067057/ENSG00000067225/ENSG00000100644/ENSG00000111674/ENSG00000136872/ENSG00000143627/ENSG00000153086/ENSG00000156510/ENSG00000158571/ENSG00000162882/ENSG00000165140/ENSG00000166741/ENSG00000167588/ENSG00000170525/ENSG00000197444/ENSG00000204653	17
GO:0019363	GO:0019363	pyridine nucleotide biosynthetic process	17/808	136/19623	4.45067e-05	0.000826842	0.000658738	ENSG00000009950/ENSG00000067057/ENSG00000067225/ENSG00000100644/ENSG00000111674/ENSG00000136872/ENSG00000143627/ENSG00000153086/ENSG00000156510/ENSG00000158571/ENSG00000162882/ENSG00000165140/ENSG00000166741/ENSG00000167588/ENSG00000170525/ENSG00000197444/ENSG00000204653	17
GO:0098656	GO:0098656	anion transmembrane transport	27/808	283/19623	4.68017e-05	0.000866186	0.000690082	ENSG00000001626/ENSG00000064651/ENSG00000083807/ENSG00000089356/ENSG00000103222/ENSG00000103569/ENSG00000105281/ENSG00000110436/ENSG00000111181/ENSG00000111371/ENSG00000130821/ENSG00000131389/ENSG00000136295/ENSG00000137204/ENSG00000137801/ENSG00000139209/ENSG00000139514/ENSG00000141485/ENSG00000141526/ENSG00000151365/ENSG00000168385/ENSG00000182902/ENSG00000185101/ENSG00000188338/ENSG00000189143…	27
GO:0034754	GO:0034754	cellular hormone metabolic process	17/808	137/19623	4.8901e-05	0.000898383	0.000715733	ENSG00000025423/ENSG00000081051/ENSG00000118271/ENSG00000118514/ENSG00000118785/ENSG00000122787/ENSG00000138207/ENSG00000140465/ENSG00000148795/ENSG00000151632/ENSG00000160868/ENSG00000165092/ENSG00000171234/ENSG00000198099/ENSG00000198610/ENSG00000241635/ENSG00000277893	17
GO:0043691	GO:0043691	reverse cholesterol transport	7/808	25/19623	4.90354e-05	0.000898383	0.000715733	ENSG00000110243/ENSG00000110245/ENSG00000118137/ENSG00000130203/ENSG00000158874/ENSG00000204444/ENSG00000234906	7
GO:0016052	GO:0016052	carbohydrate catabolic process	21/808	193/19623	4.9093e-05	0.000898383	0.000715733	ENSG00000009950/ENSG00000067057/ENSG00000067225/ENSG00000100644/ENSG00000111674/ENSG00000131482/ENSG00000136872/ENSG00000138030/ENSG00000140263/ENSG00000143627/ENSG00000156510/ENSG00000158571/ENSG00000165092/ENSG00000165140/ENSG00000165475/ENSG00000167588/ENSG00000168237/ENSG00000169738/ENSG00000170525/ENSG00000197444/ENSG00000249948	21
GO:0009112	GO:0009112	nucleobase metabolic process	9/808	43/19623	5.20294e-05	0.000948566	0.000755714	ENSG00000021826/ENSG00000100714/ENSG00000118271/ENSG00000119711/ENSG00000138356/ENSG00000147647/ENSG00000158125/ENSG00000176890/ENSG00000176974	9
GO:0044272	GO:0044272	sulfur compound biosynthetic process	22/808	209/19623	5.42672e-05	0.000985687	0.000785288	ENSG00000004799/ENSG00000008394/ENSG00000063854/ENSG00000084207/ENSG00000100031/ENSG00000100714/ENSG00000116761/ENSG00000129596/ENSG00000132840/ENSG00000138801/ENSG00000140835/ENSG00000145284/ENSG00000145692/ENSG00000151224/ENSG00000151726/ENSG00000158470/ENSG00000164181/ENSG00000168906/ENSG00000179913/ENSG00000182551/ENSG00000243955/ENSG00000244067	22
GO:0006536	GO:0006536	glutamate metabolic process	8/808	34/19623	5.5864e-05	0.000999823	0.00079655	ENSG00000100031/ENSG00000115419/ENSG00000139344/ENSG00000159423/ENSG00000160282/ENSG00000161653/ENSG00000198650/ENSG00000250799	8
GO:0030261	GO:0030261	chromosome condensation	8/808	34/19623	5.5864e-05	0.000999823	0.00079655	ENSG00000010292/ENSG00000113810/ENSG00000121152/ENSG00000131747/ENSG00000134057/ENSG00000137804/ENSG00000146670/ENSG00000170312	8
GO:0031577	GO:0031577	spindle checkpoint	8/808	34/19623	5.5864e-05	0.000999823	0.00079655	ENSG00000071539/ENSG00000104419/ENSG00000117724/ENSG00000134057/ENSG00000156970/ENSG00000166851/ENSG00000167513/ENSG00000178999	8
GO:1900026	GO:1900026	positive regulation of substrate adhesion-dependent cell spreading	8/808	34/19623	5.5864e-05	0.000999823	0.00079655	ENSG00000092929/ENSG00000118137/ENSG00000158856/ENSG00000171557/ENSG00000171560/ENSG00000171564/ENSG00000179820/ENSG00000196924	8
GO:0042180	GO:0042180	cellular ketone metabolic process	25/808	255/19623	5.67654e-05	0.00101225	0.000806448	ENSG00000004799/ENSG00000009950/ENSG00000063854/ENSG00000081051/ENSG00000110243/ENSG00000110245/ENSG00000118137/ENSG00000130208/ENSG00000130988/ENSG00000145692/ENSG00000148795/ENSG00000151632/ENSG00000151790/ENSG00000153086/ENSG00000163586/ENSG00000167588/ENSG00000167910/ENSG00000171903/ENSG00000186115/ENSG00000186480/ENSG00000197408/ENSG00000198099/ENSG00000198610/ENSG00000234906/ENSG00000277893	25
GO:0010544	GO:0010544	negative regulation of platelet activation	6/808	18/19623	5.80305e-05	0.00103104	0.000821424	ENSG00000130203/ENSG00000135919/ENSG00000163932/ENSG00000171557/ENSG00000180210/ENSG00000183044	6
GO:0006865	GO:0006865	amino acid transport	17/808	139/19623	5.88547e-05	0.0010344	0.0008241	ENSG00000105281/ENSG00000110436/ENSG00000111181/ENSG00000111371/ENSG00000115419/ENSG00000118520/ENSG00000130821/ENSG00000131389/ENSG00000132639/ENSG00000139209/ENSG00000139514/ENSG00000157103/ENSG00000168385/ENSG00000182902/ENSG00000183044/ENSG00000188338/ENSG00000198648	17
GO:0072175	GO:0072175	epithelial tube formation	17/808	139/19623	5.88547e-05	0.0010344	0.0008241	ENSG00000066468/ENSG00000074219/ENSG00000100644/ENSG00000100714/ENSG00000101052/ENSG00000105329/ENSG00000112655/ENSG00000114446/ENSG00000124766/ENSG00000125398/ENSG00000125753/ENSG00000149418/ENSG00000157240/ENSG00000164932/ENSG00000166145/ENSG00000167642/ENSG00000275410	17
GO:0072525	GO:0072525	pyridine-containing compound biosynthetic process	17/808	139/19623	5.88547e-05	0.0010344	0.0008241	ENSG00000009950/ENSG00000067057/ENSG00000067225/ENSG00000100644/ENSG00000111674/ENSG00000136872/ENSG00000143627/ENSG00000153086/ENSG00000156510/ENSG00000158571/ENSG00000162882/ENSG00000165140/ENSG00000166741/ENSG00000167588/ENSG00000170525/ENSG00000197444/ENSG00000204653	17
GO:0033045	GO:0033045	regulation of sister chromatid segregation	12/808	76/19623	6.01198e-05	0.00105285	0.000838797	ENSG00000013810/ENSG00000071539/ENSG00000094804/ENSG00000117724/ENSG00000126787/ENSG00000134057/ENSG00000146670/ENSG00000156970/ENSG00000164611/ENSG00000166851/ENSG00000167513/ENSG00000175063	12
GO:0033762	GO:0033762	response to glucagon	10/808	54/19623	6.11856e-05	0.00106769	0.000850618	ENSG00000005471/ENSG00000021826/ENSG00000105550/ENSG00000118520/ENSG00000124253/ENSG00000129596/ENSG00000145386/ENSG00000151552/ENSG00000158571/ENSG00000215644	10
GO:0009749	GO:0009749	response to glucose	22/808	211/19623	6.2636e-05	0.001086	0.000865207	ENSG00000001626/ENSG00000009950/ENSG00000051523/ENSG00000080618/ENSG00000100644/ENSG00000100889/ENSG00000102225/ENSG00000105329/ENSG00000105550/ENSG00000111713/ENSG00000112293/ENSG00000124253/ENSG00000124766/ENSG00000132386/ENSG00000137801/ENSG00000138030/ENSG00000143627/ENSG00000158874/ENSG00000167244/ENSG00000167910/ENSG00000204444/ENSG00000275410	22
GO:1903793	GO:1903793	positive regulation of anion transport	9/808	44/19623	6.30412e-05	0.001086	0.000865207	ENSG00000001626/ENSG00000005471/ENSG00000130203/ENSG00000157103/ENSG00000163932/ENSG00000183044/ENSG00000186115/ENSG00000187048/ENSG00000188338	9
GO:0033047	GO:0033047	regulation of mitotic sister chromatid segregation	11/808	65/19623	6.31241e-05	0.001086	0.000865207	ENSG00000013810/ENSG00000071539/ENSG00000094804/ENSG00000117724/ENSG00000126787/ENSG00000134057/ENSG00000156970/ENSG00000164611/ENSG00000166851/ENSG00000167513/ENSG00000175063	11
GO:0046365	GO:0046365	monosaccharide catabolic process	11/808	65/19623	6.31241e-05	0.001086	0.000865207	ENSG00000067057/ENSG00000067225/ENSG00000111674/ENSG00000136872/ENSG00000138030/ENSG00000140263/ENSG00000143627/ENSG00000165092/ENSG00000165475/ENSG00000168237/ENSG00000169738	11
GO:0009310	GO:0009310	amine catabolic process	7/808	26/19623	6.47284e-05	0.0011097	0.000884084	ENSG00000088826/ENSG00000123453/ENSG00000132837/ENSG00000145692/ENSG00000151790/ENSG00000153086/ENSG00000162882	7
GO:0120032	GO:0120032	regulation of plasma membrane bounded cell projection assembly	19/808	168/19623	6.5635e-05	0.0011213	0.000893332	ENSG00000011426/ENSG00000035115/ENSG00000070087/ENSG00000075618/ENSG00000076864/ENSG00000100379/ENSG00000102554/ENSG00000113905/ENSG00000128283/ENSG00000128340/ENSG00000131037/ENSG00000137942/ENSG00000146038/ENSG00000158856/ENSG00000163932/ENSG00000179051/ENSG00000184292/ENSG00000188157/ENSG00000198758	19
GO:0015918	GO:0015918	sterol transport	14/808	101/19623	6.63944e-05	0.00113032	0.000900519	ENSG00000001626/ENSG00000005421/ENSG00000005471/ENSG00000084674/ENSG00000110243/ENSG00000110245/ENSG00000118137/ENSG00000130203/ENSG00000130208/ENSG00000143921/ENSG00000158874/ENSG00000198848/ENSG00000204444/ENSG00000234906	14
GO:0046500	GO:0046500	S-adenosylmethionine metabolic process	5/808	12/19623	7.27111e-05	0.00123356	0.000982769	ENSG00000124713/ENSG00000130005/ENSG00000132840/ENSG00000151224/ENSG00000168906	5
GO:0034381	GO:0034381	plasma lipoprotein particle clearance	11/808	66/19623	7.29677e-05	0.00123363	0.000982824	ENSG00000084674/ENSG00000105550/ENSG00000110245/ENSG00000112293/ENSG00000118137/ENSG00000130203/ENSG00000130208/ENSG00000144959/ENSG00000158874/ENSG00000204444/ENSG00000234906	11
GO:0032368	GO:0032368	regulation of lipid transport	15/808	115/19623	7.54015e-05	0.00127039	0.0010121	ENSG00000005421/ENSG00000005471/ENSG00000110243/ENSG00000110245/ENSG00000118137/ENSG00000118785/ENSG00000130203/ENSG00000130208/ENSG00000137801/ENSG00000143921/ENSG00000158874/ENSG00000163932/ENSG00000186115/ENSG00000187048/ENSG00000234906	15
GO:0032963	GO:0032963	collagen metabolic process	17/808	142/19623	7.71388e-05	0.00129519	0.00103187	ENSG00000099953/ENSG00000100644/ENSG00000100985/ENSG00000105329/ENSG00000108821/ENSG00000118520/ENSG00000137673/ENSG00000141696/ENSG00000149257/ENSG00000150093/ENSG00000157227/ENSG00000164692/ENSG00000167711/ENSG00000168542/ENSG00000180210/ENSG00000187045/ENSG00000204262	17
GO:0009084	GO:0009084	glutamine family amino acid biosynthetic process	6/808	19/19623	8.18682e-05	0.00136522	0.00108765	ENSG00000021826/ENSG00000036473/ENSG00000115419/ENSG00000130707/ENSG00000161653/ENSG00000183010	6
GO:0072311	GO:0072311	glomerular epithelial cell differentiation	6/808	19/19623	8.18682e-05	0.00136522	0.00108765	ENSG00000007062/ENSG00000101384/ENSG00000129654/ENSG00000140575/ENSG00000163884/ENSG00000272398	6
GO:0009746	GO:0009746	response to hexose	22/808	215/19623	8.29039e-05	0.00137778	0.00109767	ENSG00000001626/ENSG00000009950/ENSG00000051523/ENSG00000080618/ENSG00000100644/ENSG00000100889/ENSG00000102225/ENSG00000105329/ENSG00000105550/ENSG00000111713/ENSG00000112293/ENSG00000124253/ENSG00000124766/ENSG00000132386/ENSG00000137801/ENSG00000138030/ENSG00000143627/ENSG00000158874/ENSG00000167244/ENSG00000167910/ENSG00000204444/ENSG00000275410	22
GO:0048545	GO:0048545	response to steroid hormone	35/808	425/19623	8.33669e-05	0.00138078	0.00110006	ENSG00000005471/ENSG00000021826/ENSG00000046604/ENSG00000051523/ENSG00000084207/ENSG00000100889/ENSG00000105329/ENSG00000108821/ENSG00000110492/ENSG00000115457/ENSG00000118520/ENSG00000118785/ENSG00000124225/ENSG00000124253/ENSG00000129596/ENSG00000132386/ENSG00000137801/ENSG00000137819/ENSG00000138772/ENSG00000143257/ENSG00000144852/ENSG00000158571/ENSG00000158874/ENSG00000162551/ENSG00000163399…	35
GO:1903036	GO:1903036	positive regulation of response to wounding	11/808	67/19623	8.40962e-05	0.00138816	0.00110593	ENSG00000057593/ENSG00000080618/ENSG00000091583/ENSG00000109072/ENSG00000113905/ENSG00000122194/ENSG00000131187/ENSG00000137801/ENSG00000158856/ENSG00000167711/ENSG00000180210	11
GO:0003333	GO:0003333	amino acid transmembrane transport	12/808	79/19623	8.86527e-05	0.00145355	0.00115803	ENSG00000105281/ENSG00000110436/ENSG00000111181/ENSG00000111371/ENSG00000130821/ENSG00000131389/ENSG00000139209/ENSG00000139514/ENSG00000168385/ENSG00000182902/ENSG00000188338/ENSG00000198648	12
GO:1901992	GO:1901992	positive regulation of mitotic cell cycle phase transition	12/808	79/19623	8.86527e-05	0.00145355	0.00115803	ENSG00000094804/ENSG00000105329/ENSG00000126787/ENSG00000134057/ENSG00000135446/ENSG00000140465/ENSG00000142192/ENSG00000146670/ENSG00000167513/ENSG00000170312/ENSG00000175063/ENSG00000179051	12
GO:0002237	GO:0002237	response to molecule of bacterial origin	34/808	410/19623	9.16175e-05	0.00149713	0.00119275	ENSG00000005471/ENSG00000008394/ENSG00000021826/ENSG00000066468/ENSG00000084207/ENSG00000084674/ENSG00000100889/ENSG00000105329/ENSG00000115009/ENSG00000118520/ENSG00000121361/ENSG00000124253/ENSG00000124875/ENSG00000129988/ENSG00000135446/ENSG00000140465/ENSG00000140505/ENSG00000143257/ENSG00000144852/ENSG00000146072/ENSG00000150782/ENSG00000162551/ENSG00000163362/ENSG00000163735/ENSG00000163739…	34
GO:0001838	GO:0001838	embryonic epithelial tube formation	16/808	131/19623	9.78015e-05	0.00159286	0.00126902	ENSG00000074219/ENSG00000100644/ENSG00000100714/ENSG00000101052/ENSG00000105329/ENSG00000112655/ENSG00000114446/ENSG00000124766/ENSG00000125398/ENSG00000125753/ENSG00000149418/ENSG00000157240/ENSG00000164932/ENSG00000166145/ENSG00000167642/ENSG00000275410	16
GO:0016051	GO:0016051	carbohydrate biosynthetic process	23/808	233/19623	0.000100012	0.00162345	0.00129339	ENSG00000100889/ENSG00000105329/ENSG00000105655/ENSG00000111674/ENSG00000111713/ENSG00000116678/ENSG00000117394/ENSG00000124253/ENSG00000124713/ENSG00000130988/ENSG00000131482/ENSG00000135094/ENSG00000136872/ENSG00000138207/ENSG00000140263/ENSG00000158571/ENSG00000160211/ENSG00000165140/ENSG00000167244/ENSG00000167588/ENSG00000173531/ENSG00000173599/ENSG00000179913	23
GO:0072009	GO:0072009	nephron epithelium development	15/808	118/19623	0.00010152	0.00164247	0.00130854	ENSG00000007062/ENSG00000018408/ENSG00000101384/ENSG00000105329/ENSG00000125398/ENSG00000128342/ENSG00000129654/ENSG00000130702/ENSG00000140575/ENSG00000163884/ENSG00000168743/ENSG00000179222/ENSG00000184292/ENSG00000272398/ENSG00000275410	15
GO:1901616	GO:1901616	organic hydroxy compound catabolic process	11/808	69/19623	0.000110756	0.00178598	0.00142287	ENSG00000101323/ENSG00000105398/ENSG00000111275/ENSG00000122787/ENSG00000130203/ENSG00000140263/ENSG00000167910/ENSG00000186115/ENSG00000186529/ENSG00000187048/ENSG00000198099	11
GO:0001841	GO:0001841	neural tube formation	14/808	106/19623	0.000113183	0.00180502	0.00143804	ENSG00000074219/ENSG00000100644/ENSG00000100714/ENSG00000101052/ENSG00000105329/ENSG00000112655/ENSG00000114446/ENSG00000124766/ENSG00000125753/ENSG00000149418/ENSG00000157240/ENSG00000164932/ENSG00000166145/ENSG00000167642	14
GO:0006855	GO:0006855	drug transmembrane transport	12/808	81/19623	0.00011357	0.00180502	0.00143804	ENSG00000005471/ENSG00000103222/ENSG00000105281/ENSG00000110436/ENSG00000130821/ENSG00000139514/ENSG00000141485/ENSG00000142494/ENSG00000168385/ENSG00000175003/ENSG00000182902/ENSG00000188338	12
GO:0000050	GO:0000050	urea cycle	5/808	13/19623	0.000114153	0.00180502	0.00143804	ENSG00000021826/ENSG00000036473/ENSG00000118520/ENSG00000130707/ENSG00000161653	5
GO:0009086	GO:0009086	methionine biosynthetic process	5/808	13/19623	0.000114153	0.00180502	0.00143804	ENSG00000100714/ENSG00000116761/ENSG00000132840/ENSG00000145692/ENSG00000182551	5
GO:0009698	GO:0009698	phenylpropanoid metabolic process	5/808	13/19623	0.000114153	0.00180502	0.00143804	ENSG00000100197/ENSG00000105852/ENSG00000140465/ENSG00000198077/ENSG00000255974	5
GO:0009804	GO:0009804	coumarin metabolic process	5/808	13/19623	0.000114153	0.00180502	0.00143804	ENSG00000100197/ENSG00000105852/ENSG00000140465/ENSG00000198077/ENSG00000255974	5
GO:0006695	GO:0006695	cholesterol biosynthetic process	11/808	70/19623	0.000126586	0.00198875	0.00158442	ENSG00000001626/ENSG00000084674/ENSG00000100003/ENSG00000110243/ENSG00000118137/ENSG00000130203/ENSG00000134240/ENSG00000149809/ENSG00000160211/ENSG00000186480/ENSG00000198848	11
GO:0034308	GO:0034308	primary alcohol metabolic process	11/808	70/19623	0.000126586	0.00198875	0.00158442	ENSG00000101323/ENSG00000105398/ENSG00000111275/ENSG00000118271/ENSG00000138207/ENSG00000165092/ENSG00000172955/ENSG00000187758/ENSG00000196616/ENSG00000198099/ENSG00000248144	11
GO:0030071	GO:0030071	regulation of mitotic metaphase/anaphase transition	9/808	48/19623	0.000128711	0.00200921	0.00160072	ENSG00000071539/ENSG00000094804/ENSG00000117724/ENSG00000126787/ENSG00000134057/ENSG00000156970/ENSG00000166851/ENSG00000167513/ENSG00000175063	9
GO:0071622	GO:0071622	regulation of granulocyte chemotaxis	9/808	48/19623	0.000128711	0.00200921	0.00160072	ENSG00000106538/ENSG00000124875/ENSG00000128340/ENSG00000129988/ENSG00000137801/ENSG00000163735/ENSG00000163739/ENSG00000169429/ENSG00000189334	9
GO:0051187	GO:0051187	cofactor catabolic process	10/808	59/19623	0.000133421	0.0020761	0.00165401	ENSG00000100031/ENSG00000106927/ENSG00000144908/ENSG00000171903/ENSG00000186115/ENSG00000204653/ENSG00000211445/ENSG00000241635/ENSG00000244474/ENSG00000257017	10
GO:0072073	GO:0072073	kidney epithelium development	17/808	149/19623	0.000140392	0.00217763	0.0017349	ENSG00000007062/ENSG00000018408/ENSG00000066468/ENSG00000101384/ENSG00000105329/ENSG00000119888/ENSG00000125398/ENSG00000128342/ENSG00000129654/ENSG00000130702/ENSG00000140575/ENSG00000163884/ENSG00000168743/ENSG00000179222/ENSG00000184292/ENSG00000272398/ENSG00000275410	17
GO:0046686	GO:0046686	response to cadmium ion	11/808	71/19623	0.000144303	0.00223121	0.00177759	ENSG00000005471/ENSG00000100985/ENSG00000118520/ENSG00000125148/ENSG00000140263/ENSG00000140505/ENSG00000162882/ENSG00000166347/ENSG00000170312/ENSG00000187193/ENSG00000205362	11
GO:0032496	GO:0032496	response to lipopolysaccharide	32/808	386/19623	0.000146771	0.00226221	0.00180228	ENSG00000005471/ENSG00000008394/ENSG00000021826/ENSG00000066468/ENSG00000084207/ENSG00000084674/ENSG00000100889/ENSG00000105329/ENSG00000115009/ENSG00000118520/ENSG00000121361/ENSG00000124253/ENSG00000124875/ENSG00000129988/ENSG00000135446/ENSG00000140465/ENSG00000140505/ENSG00000143257/ENSG00000144852/ENSG00000146072/ENSG00000150782/ENSG00000162551/ENSG00000163735/ENSG00000163739/ENSG00000164104…	32
GO:1902099	GO:1902099	regulation of metaphase/anaphase transition of cell cycle	9/808	49/19623	0.000151977	0.00233509	0.00186035	ENSG00000071539/ENSG00000094804/ENSG00000117724/ENSG00000126787/ENSG00000134057/ENSG00000156970/ENSG00000166851/ENSG00000167513/ENSG00000175063	9
GO:0006733	GO:0006733	oxidoreduction coenzyme metabolic process	20/808	194/19623	0.000155128	0.00237604	0.00189297	ENSG00000009950/ENSG00000067057/ENSG00000067225/ENSG00000100644/ENSG00000100889/ENSG00000111674/ENSG00000136872/ENSG00000143627/ENSG00000153086/ENSG00000156510/ENSG00000158571/ENSG00000160211/ENSG00000162882/ENSG00000165140/ENSG00000166741/ENSG00000167588/ENSG00000169738/ENSG00000170525/ENSG00000197444/ENSG00000204653	20
GO:0046717	GO:0046717	acid secretion	15/808	123/19623	0.000162705	0.0024843	0.00197922	ENSG00000005471/ENSG00000073734/ENSG00000103569/ENSG00000105281/ENSG00000110436/ENSG00000115419/ENSG00000132639/ENSG00000138308/ENSG00000157103/ENSG00000163959/ENSG00000172482/ENSG00000183044/ENSG00000186115/ENSG00000187048/ENSG00000188257	15
GO:1902653	GO:1902653	secondary alcohol biosynthetic process	11/808	72/19623	0.000164083	0.00249754	0.00198977	ENSG00000001626/ENSG00000084674/ENSG00000100003/ENSG00000110243/ENSG00000118137/ENSG00000130203/ENSG00000134240/ENSG00000149809/ENSG00000160211/ENSG00000186480/ENSG00000198848	11
GO:0046165	GO:0046165	alcohol biosynthetic process	17/808	151/19623	0.000165285	0.00250802	0.00199812	ENSG00000001626/ENSG00000084674/ENSG00000100003/ENSG00000100889/ENSG00000105655/ENSG00000110243/ENSG00000118137/ENSG00000124253/ENSG00000130203/ENSG00000134240/ENSG00000149809/ENSG00000151552/ENSG00000160211/ENSG00000160868/ENSG00000176170/ENSG00000186480/ENSG00000198848	17
GO:0006534	GO:0006534	cysteine metabolic process	5/808	14/19623	0.000171563	0.00255565	0.00203607	ENSG00000100031/ENSG00000100714/ENSG00000116761/ENSG00000129596/ENSG00000172482	5
GO:0034433	GO:0034433	steroid esterification	5/808	14/19623	0.000171563	0.00255565	0.00203607	ENSG00000110243/ENSG00000118137/ENSG00000130203/ENSG00000130208/ENSG00000158874	5
GO:0034434	GO:0034434	sterol esterification	5/808	14/19623	0.000171563	0.00255565	0.00203607	ENSG00000110243/ENSG00000118137/ENSG00000130203/ENSG00000130208/ENSG00000158874	5
GO:0034435	GO:0034435	cholesterol esterification	5/808	14/19623	0.000171563	0.00255565	0.00203607	ENSG00000110243/ENSG00000118137/ENSG00000130203/ENSG00000130208/ENSG00000158874	5
GO:0050667	GO:0050667	homocysteine metabolic process	5/808	14/19623	0.000171563	0.00255565	0.00203607	ENSG00000021826/ENSG00000100714/ENSG00000108578/ENSG00000116761/ENSG00000145692	5
GO:0051988	GO:0051988	regulation of attachment of spindle microtubules to kinetochore	5/808	14/19623	0.000171563	0.00255565	0.00203607	ENSG00000114346/ENSG00000117650/ENSG00000134057/ENSG00000161800/ENSG00000179051	5
GO:1901654	GO:1901654	response to ketone	20/808	196/19623	0.000178239	0.00264703	0.00210887	ENSG00000001626/ENSG00000005471/ENSG00000021826/ENSG00000046604/ENSG00000051523/ENSG00000057593/ENSG00000100889/ENSG00000105329/ENSG00000107159/ENSG00000118520/ENSG00000118785/ENSG00000124253/ENSG00000132386/ENSG00000135446/ENSG00000137801/ENSG00000169083/ENSG00000176890/ENSG00000189143/ENSG00000197122/ENSG00000277893	20
GO:1905952	GO:1905952	regulation of lipid localization	17/808	152/19623	0.000179118	0.00265203	0.00211285	ENSG00000005421/ENSG00000005471/ENSG00000084674/ENSG00000110243/ENSG00000110245/ENSG00000118137/ENSG00000118785/ENSG00000130203/ENSG00000130208/ENSG00000137801/ENSG00000143921/ENSG00000158874/ENSG00000163932/ENSG00000186115/ENSG00000187048/ENSG00000234906/ENSG00000263528	17
GO:0051289	GO:0051289	protein homotetramerization	12/808	85/19623	0.000181804	0.00268367	0.00213805	ENSG00000067225/ENSG00000115419/ENSG00000116761/ENSG00000124713/ENSG00000125753/ENSG00000147647/ENSG00000151224/ENSG00000151790/ENSG00000165140/ENSG00000169738/ENSG00000176974/ENSG00000211445	12
GO:0022600	GO:0022600	digestive system process	14/808	111/19623	0.000186242	0.0027409	0.00218365	ENSG00000005471/ENSG00000092820/ENSG00000110243/ENSG00000118137/ENSG00000125398/ENSG00000127831/ENSG00000138207/ENSG00000143921/ENSG00000158874/ENSG00000163362/ENSG00000163581/ENSG00000163586/ENSG00000166391/ENSG00000198648	14
GO:0007586	GO:0007586	digestion	17/808	153/19623	0.00019395	0.00284576	0.00226719	ENSG00000005471/ENSG00000092820/ENSG00000110243/ENSG00000118137/ENSG00000122787/ENSG00000125398/ENSG00000127831/ENSG00000138207/ENSG00000143921/ENSG00000151632/ENSG00000158874/ENSG00000163362/ENSG00000163581/ENSG00000163586/ENSG00000166391/ENSG00000198648/ENSG00000204583	17
GO:0072010	GO:0072010	glomerular epithelium development	6/808	22/19623	0.00020252	0.00296261	0.00236028	ENSG00000007062/ENSG00000101384/ENSG00000129654/ENSG00000140575/ENSG00000163884/ENSG00000272398	6
GO:0035148	GO:0035148	tube formation	17/808	154/19623	0.000209841	0.00306055	0.00243831	ENSG00000066468/ENSG00000074219/ENSG00000100644/ENSG00000100714/ENSG00000101052/ENSG00000105329/ENSG00000112655/ENSG00000114446/ENSG00000124766/ENSG00000125398/ENSG00000125753/ENSG00000149418/ENSG00000157240/ENSG00000164932/ENSG00000166145/ENSG00000167642/ENSG00000275410	17
GO:0051591	GO:0051591	response to cAMP	13/808	100/19623	0.000231072	0.00336017	0.00267702	ENSG00000001626/ENSG00000021826/ENSG00000092820/ENSG00000103569/ENSG00000108821/ENSG00000124253/ENSG00000129596/ENSG00000142192/ENSG00000143627/ENSG00000158571/ENSG00000158856/ENSG00000167588/ENSG00000172482	13
GO:0009135	GO:0009135	purine nucleoside diphosphate metabolic process	15/808	127/19623	0.000232559	0.00336179	0.00267831	ENSG00000009950/ENSG00000054179/ENSG00000067057/ENSG00000067225/ENSG00000082458/ENSG00000100644/ENSG00000111674/ENSG00000136872/ENSG00000143627/ENSG00000156510/ENSG00000158571/ENSG00000165140/ENSG00000167588/ENSG00000170525/ENSG00000197444	15
GO:0009179	GO:0009179	purine ribonucleoside diphosphate metabolic process	15/808	127/19623	0.000232559	0.00336179	0.00267831	ENSG00000009950/ENSG00000054179/ENSG00000067057/ENSG00000067225/ENSG00000082458/ENSG00000100644/ENSG00000111674/ENSG00000136872/ENSG00000143627/ENSG00000156510/ENSG00000158571/ENSG00000165140/ENSG00000167588/ENSG00000170525/ENSG00000197444	15
GO:0032890	GO:0032890	regulation of organic acid transport	9/808	52/19623	0.000243749	0.00351315	0.00279889	ENSG00000118520/ENSG00000137801/ENSG00000157103/ENSG00000168385/ENSG00000183044/ENSG00000186115/ENSG00000187048/ENSG00000188338/ENSG00000198648	9
GO:0006544	GO:0006544	glycine metabolic process	5/808	15/19623	0.000248645	0.00355227	0.00283006	ENSG00000113492/ENSG00000136881/ENSG00000149124/ENSG00000172482/ENSG00000176974	5
GO:0045723	GO:0045723	positive regulation of fatty acid biosynthetic process	5/808	15/19623	0.000248645	0.00355227	0.00283006	ENSG00000009950/ENSG00000110243/ENSG00000118137/ENSG00000130988/ENSG00000234906	5
GO:0045919	GO:0045919	positive regulation of cytolysis	5/808	15/19623	0.000248645	0.00355227	0.00283006	ENSG00000080910/ENSG00000112293/ENSG00000129988/ENSG00000134389/ENSG00000244414	5
GO:0002697	GO:0002697	regulation of immune effector process	35/808	450/19623	0.000252002	0.00358975	0.00285992	ENSG00000000971/ENSG00000021852/ENSG00000039537/ENSG00000080618/ENSG00000080910/ENSG00000092929/ENSG00000105329/ENSG00000109072/ENSG00000110169/ENSG00000113600/ENSG00000118137/ENSG00000118520/ENSG00000123838/ENSG00000123843/ENSG00000128340/ENSG00000129654/ENSG00000129988/ENSG00000134365/ENSG00000134389/ENSG00000138207/ENSG00000149131/ENSG00000150782/ENSG00000157131/ENSG00000158874/ENSG00000159403…	35
GO:0046653	GO:0046653	tetrahydrofolate metabolic process	6/808	23/19623	0.000264511	0.00375698	0.00299316	ENSG00000100714/ENSG00000144908/ENSG00000160282/ENSG00000176890/ENSG00000176974/ENSG00000179761	6
GO:0071624	GO:0071624	positive regulation of granulocyte chemotaxis	7/808	32/19623	0.000266995	0.00377034	0.00300379	ENSG00000124875/ENSG00000128340/ENSG00000129988/ENSG00000163735/ENSG00000163739/ENSG00000169429/ENSG00000189334	7
GO:1903580	GO:1903580	positive regulation of ATP metabolic process	7/808	32/19623	0.000266995	0.00377034	0.00300379	ENSG00000009950/ENSG00000100644/ENSG00000134057/ENSG00000158571/ENSG00000167588/ENSG00000170312/ENSG00000170525	7
GO:0032103	GO:0032103	positive regulation of response to external stimulus	29/808	348/19623	0.000270644	0.00381086	0.00303608	ENSG00000051523/ENSG00000057593/ENSG00000060566/ENSG00000080618/ENSG00000091583/ENSG00000105329/ENSG00000106538/ENSG00000113905/ENSG00000118520/ENSG00000122194/ENSG00000124875/ENSG00000128340/ENSG00000129988/ENSG00000131187/ENSG00000137801/ENSG00000150782/ENSG00000156711/ENSG00000163735/ENSG00000163739/ENSG00000164344/ENSG00000166900/ENSG00000167711/ENSG00000169429/ENSG00000170323/ENSG00000173511…	29
GO:0090068	GO:0090068	positive regulation of cell cycle process	26/808	298/19623	0.000272158	0.00382116	0.00304428	ENSG00000075218/ENSG00000094804/ENSG00000101412/ENSG00000105329/ENSG00000114346/ENSG00000116017/ENSG00000123374/ENSG00000124766/ENSG00000126787/ENSG00000134057/ENSG00000135446/ENSG00000137804/ENSG00000140465/ENSG00000142192/ENSG00000146670/ENSG00000159388/ENSG00000161800/ENSG00000163235/ENSG00000167244/ENSG00000167513/ENSG00000170312/ENSG00000171792/ENSG00000175063/ENSG00000178999/ENSG00000179051…	26
GO:0009185	GO:0009185	ribonucleoside diphosphate metabolic process	15/808	129/19623	0.00027629	0.00386807	0.00308165	ENSG00000009950/ENSG00000054179/ENSG00000067057/ENSG00000067225/ENSG00000082458/ENSG00000100644/ENSG00000111674/ENSG00000136872/ENSG00000143627/ENSG00000156510/ENSG00000158571/ENSG00000165140/ENSG00000167588/ENSG00000170525/ENSG00000197444	15
GO:0043393	GO:0043393	regulation of protein binding	21/808	219/19623	0.000293926	0.0041032	0.00326898	ENSG00000075218/ENSG00000080910/ENSG00000095739/ENSG00000100985/ENSG00000101367/ENSG00000107984/ENSG00000109072/ENSG00000117632/ENSG00000130203/ENSG00000134389/ENSG00000142192/ENSG00000163932/ENSG00000164932/ENSG00000166851/ENSG00000178999/ENSG00000180875/ENSG00000181649/ENSG00000182195/ENSG00000197122/ENSG00000213923/ENSG00000244414	21
GO:0016126	GO:0016126	sterol biosynthetic process	11/808	77/19623	0.000301042	0.00417867	0.00332911	ENSG00000001626/ENSG00000084674/ENSG00000100003/ENSG00000110243/ENSG00000118137/ENSG00000130203/ENSG00000134240/ENSG00000149809/ENSG00000160211/ENSG00000186480/ENSG00000198848	11
GO:0019674	GO:0019674	NAD metabolic process	11/808	77/19623	0.000301042	0.00417867	0.00332911	ENSG00000067057/ENSG00000067225/ENSG00000100889/ENSG00000111674/ENSG00000136872/ENSG00000143627/ENSG00000153086/ENSG00000162882/ENSG00000166741/ENSG00000167588/ENSG00000204653	11
GO:0006096	GO:0006096	glycolytic process	13/808	103/19623	0.000310675	0.00430016	0.0034259	ENSG00000009950/ENSG00000067057/ENSG00000067225/ENSG00000100644/ENSG00000111674/ENSG00000136872/ENSG00000143627/ENSG00000156510/ENSG00000158571/ENSG00000165140/ENSG00000167588/ENSG00000170525/ENSG00000197444	13
GO:0006270	GO:0006270	DNA replication initiation	8/808	43/19623	0.000321543	0.00443802	0.00353573	ENSG00000073111/ENSG00000076003/ENSG00000094804/ENSG00000104738/ENSG00000112118/ENSG00000123374/ENSG00000166508/ENSG00000167513	8
GO:0048146	GO:0048146	positive regulation of fibroblast proliferation	9/808	54/19623	0.00032739	0.004506	0.00358989	ENSG00000094804/ENSG00000101412/ENSG00000105329/ENSG00000108175/ENSG00000134057/ENSG00000135446/ENSG00000145386/ENSG00000176170/ENSG00000197956	9
GO:0043434	GO:0043434	response to peptide hormone	35/808	457/19623	0.000336235	0.00461473	0.00367651	ENSG00000004799/ENSG00000005471/ENSG00000021826/ENSG00000036473/ENSG00000051523/ENSG00000057593/ENSG00000067225/ENSG00000084207/ENSG00000094804/ENSG00000100889/ENSG00000105329/ENSG00000105550/ENSG00000106538/ENSG00000108821/ENSG00000112293/ENSG00000117394/ENSG00000118520/ENSG00000124253/ENSG00000128298/ENSG00000129596/ENSG00000135446/ENSG00000138030/ENSG00000140575/ENSG00000143627/ENSG00000145192…	35
GO:0009067	GO:0009067	aspartate family amino acid biosynthetic process	6/808	24/19623	0.000340482	0.00463397	0.00369184	ENSG00000070669/ENSG00000100714/ENSG00000116761/ENSG00000132840/ENSG00000145692/ENSG00000182551	6
GO:0010954	GO:0010954	positive regulation of protein processing	6/808	24/19623	0.000340482	0.00463397	0.00369184	ENSG00000039537/ENSG00000105707/ENSG00000131187/ENSG00000163975/ENSG00000164344/ENSG00000197122	6
GO:0042537	GO:0042537	benzene-containing compound metabolic process	6/808	24/19623	0.000340482	0.00463397	0.00369184	ENSG00000105852/ENSG00000130649/ENSG00000151790/ENSG00000166743/ENSG00000241635/ENSG00000277893	6
GO:0006757	GO:0006757	ATP generation from ADP	13/808	104/19623	0.000341936	0.00464083	0.00369731	ENSG00000009950/ENSG00000067057/ENSG00000067225/ENSG00000100644/ENSG00000111674/ENSG00000136872/ENSG00000143627/ENSG00000156510/ENSG00000158571/ENSG00000165140/ENSG00000167588/ENSG00000170525/ENSG00000197444	13
GO:0033273	GO:0033273	response to vitamin	12/808	91/19623	0.000348137	0.00470364	0.00374735	ENSG00000005471/ENSG00000036473/ENSG00000057593/ENSG00000084207/ENSG00000105329/ENSG00000108821/ENSG00000118520/ENSG00000118785/ENSG00000133110/ENSG00000140465/ENSG00000162551/ENSG00000176890	12
GO:0007076	GO:0007076	mitotic chromosome condensation	5/808	16/19623	0.000349452	0.00470364	0.00374735	ENSG00000010292/ENSG00000113810/ENSG00000121152/ENSG00000137804/ENSG00000146670	5
GO:0030033	GO:0030033	microvillus assembly	5/808	16/19623	0.000349452	0.00470364	0.00374735	ENSG00000075618/ENSG00000076864/ENSG00000092820/ENSG00000102554/ENSG00000134602	5
GO:0072006	GO:0072006	nephron development	16/808	147/19623	0.000374149	0.00502223	0.00400117	ENSG00000005884/ENSG00000007062/ENSG00000018408/ENSG00000101384/ENSG00000105329/ENSG00000125398/ENSG00000128342/ENSG00000129654/ENSG00000130702/ENSG00000140575/ENSG00000163884/ENSG00000168743/ENSG00000179222/ENSG00000184292/ENSG00000272398/ENSG00000275410	16
GO:0062013	GO:0062013	positive regulation of small molecule metabolic process	18/808	177/19623	0.000384115	0.00513895	0.00409415	ENSG00000009950/ENSG00000035862/ENSG00000100644/ENSG00000110243/ENSG00000112293/ENSG00000118137/ENSG00000130203/ENSG00000130988/ENSG00000132329/ENSG00000134057/ENSG00000158571/ENSG00000163586/ENSG00000167244/ENSG00000167588/ENSG00000170312/ENSG00000170525/ENSG00000197122/ENSG00000234906	18
GO:0006637	GO:0006637	acyl-CoA metabolic process	14/808	119/19623	0.000387051	0.00513895	0.00409415	ENSG00000004799/ENSG00000066813/ENSG00000134240/ENSG00000136881/ENSG00000145284/ENSG00000149124/ENSG00000151726/ENSG00000151790/ENSG00000164181/ENSG00000166743/ENSG00000172497/ENSG00000179761/ENSG00000183549/ENSG00000183747	14
GO:0035383	GO:0035383	thioester metabolic process	14/808	119/19623	0.000387051	0.00513895	0.00409415	ENSG00000004799/ENSG00000066813/ENSG00000134240/ENSG00000136881/ENSG00000145284/ENSG00000149124/ENSG00000151726/ENSG00000151790/ENSG00000164181/ENSG00000166743/ENSG00000172497/ENSG00000179761/ENSG00000183549/ENSG00000183747	14
GO:0051817	GO:0051817	modification of morphology or physiology of other organism involved in symbiotic interaction	14/808	119/19623	0.000387051	0.00513895	0.00409415	ENSG00000105329/ENSG00000105707/ENSG00000108055/ENSG00000113600/ENSG00000118520/ENSG00000122194/ENSG00000130203/ENSG00000132703/ENSG00000163631/ENSG00000165471/ENSG00000173599/ENSG00000176890/ENSG00000180210/ENSG00000182481	14
GO:1900182	GO:1900182	positive regulation of protein localization to nucleus	10/808	67/19623	0.000391596	0.0051852	0.004131	ENSG00000075218/ENSG00000105329/ENSG00000114346/ENSG00000126603/ENSG00000128342/ENSG00000163932/ENSG00000166851/ENSG00000170312/ENSG00000180210/ENSG00000197122	10
GO:0006691	GO:0006691	leukotriene metabolic process	7/808	34/19623	0.00039723	0.00523145	0.00416785	ENSG00000012779/ENSG00000100031/ENSG00000103222/ENSG00000106853/ENSG00000186115/ENSG00000186529/ENSG00000187048	7
GO:0018200	GO:0018200	peptidyl-glutamic acid modification	7/808	34/19623	0.00039723	0.00523145	0.00416785	ENSG00000057593/ENSG00000101981/ENSG00000115718/ENSG00000126218/ENSG00000126231/ENSG00000135912/ENSG00000180210	7
GO:0090287	GO:0090287	regulation of cellular response to growth factor stimulus	25/808	289/19623	0.000402355	0.00528469	0.00421026	ENSG00000005884/ENSG00000066468/ENSG00000095739/ENSG00000100644/ENSG00000105329/ENSG00000107984/ENSG00000109072/ENSG00000113905/ENSG00000120057/ENSG00000124225/ENSG00000134986/ENSG00000136830/ENSG00000137801/ENSG00000138119/ENSG00000157240/ENSG00000158125/ENSG00000168509/ENSG00000168743/ENSG00000170801/ENSG00000171236/ENSG00000180875/ENSG00000184489/ENSG00000186174/ENSG00000187045/ENSG00000242265	25
GO:0071241	GO:0071241	cellular response to inorganic substance	19/808	193/19623	0.000403963	0.00529159	0.00421576	ENSG00000091513/ENSG00000100985/ENSG00000106327/ENSG00000112293/ENSG00000114346/ENSG00000123374/ENSG00000125148/ENSG00000132386/ENSG00000134057/ENSG00000140465/ENSG00000140505/ENSG00000140575/ENSG00000145386/ENSG00000158856/ENSG00000165140/ENSG00000170323/ENSG00000187193/ENSG00000205362/ENSG00000214078	19
GO:0045931	GO:0045931	positive regulation of mitotic cell cycle	17/808	163/19623	0.000411853	0.00538052	0.00428661	ENSG00000070669/ENSG00000094804/ENSG00000105329/ENSG00000126787/ENSG00000134057/ENSG00000135446/ENSG00000137804/ENSG00000140465/ENSG00000142192/ENSG00000146670/ENSG00000163235/ENSG00000167244/ENSG00000167513/ENSG00000170312/ENSG00000175063/ENSG00000176170/ENSG00000179051	17
GO:0046677	GO:0046677	response to antibiotic	28/808	340/19623	0.000414406	0.00539944	0.00430168	ENSG00000001626/ENSG00000005471/ENSG00000066468/ENSG00000084207/ENSG00000108821/ENSG00000114346/ENSG00000118520/ENSG00000129596/ENSG00000130649/ENSG00000134602/ENSG00000138207/ENSG00000140465/ENSG00000156711/ENSG00000160211/ENSG00000162551/ENSG00000163586/ENSG00000163932/ENSG00000167861/ENSG00000168615/ENSG00000170312/ENSG00000170458/ENSG00000172955/ENSG00000176890/ENSG00000183010/ENSG00000183044…	28
GO:0015908	GO:0015908	fatty acid transport	12/808	93/19623	0.000426497	0.00552749	0.0044037	ENSG00000083807/ENSG00000130203/ENSG00000137801/ENSG00000138308/ENSG00000140284/ENSG00000151365/ENSG00000151726/ENSG00000163586/ENSG00000168389/ENSG00000186115/ENSG00000187048/ENSG00000188257	12
GO:1901989	GO:1901989	positive regulation of cell cycle phase transition	12/808	93/19623	0.000426497	0.00552749	0.0044037	ENSG00000094804/ENSG00000105329/ENSG00000126787/ENSG00000134057/ENSG00000135446/ENSG00000140465/ENSG00000142192/ENSG00000146670/ENSG00000167513/ENSG00000170312/ENSG00000175063/ENSG00000179051	12
GO:0071398	GO:0071398	cellular response to fatty acid	9/808	56/19623	0.00043342	0.00560236	0.00446335	ENSG00000004799/ENSG00000021826/ENSG00000066117/ENSG00000084674/ENSG00000101412/ENSG00000134057/ENSG00000135446/ENSG00000151632/ENSG00000197122	9
GO:0000281	GO:0000281	mitotic cytokinesis	10/808	68/19623	0.00044245	0.00570398	0.00454431	ENSG00000011426/ENSG00000090889/ENSG00000112984/ENSG00000114346/ENSG00000117632/ENSG00000137804/ENSG00000138180/ENSG00000161800/ENSG00000166851/ENSG00000168385	10
GO:0000075	GO:0000075	cell cycle checkpoint	23/808	259/19623	0.000468606	0.00602529	0.00480029	ENSG00000071539/ENSG00000075218/ENSG00000094804/ENSG00000101412/ENSG00000104419/ENSG00000105329/ENSG00000116017/ENSG00000117724/ENSG00000122952/ENSG00000123374/ENSG00000124766/ENSG00000131747/ENSG00000134057/ENSG00000156970/ENSG00000159388/ENSG00000166851/ENSG00000167513/ENSG00000170312/ENSG00000171792/ENSG00000178999/ENSG00000185499/ENSG00000188486/ENSG00000198563	23
GO:0042448	GO:0042448	progesterone metabolic process	5/808	17/19623	0.000478356	0.00607999	0.00484387	ENSG00000081051/ENSG00000148795/ENSG00000151632/ENSG00000198610/ENSG00000277893	5
GO:0051883	GO:0051883	killing of cells in other organism involved in symbiotic interaction	5/808	17/19623	0.000478356	0.00607999	0.00484387	ENSG00000113600/ENSG00000118520/ENSG00000163631/ENSG00000165471/ENSG00000180210	5
GO:0070365	GO:0070365	hepatocyte differentiation	5/808	17/19623	0.000478356	0.00607999	0.00484387	ENSG00000021826/ENSG00000100889/ENSG00000124253/ENSG00000140465/ENSG00000275410	5
GO:0010039	GO:0010039	response to iron ion	7/808	35/19623	0.000479082	0.00607999	0.00484387	ENSG00000091513/ENSG00000100644/ENSG00000106327/ENSG00000134057/ENSG00000140465/ENSG00000160211/ENSG00000183044	7
GO:2000816	GO:2000816	negative regulation of mitotic sister chromatid separation	7/808	35/19623	0.000479082	0.00607999	0.00484387	ENSG00000071539/ENSG00000117724/ENSG00000134057/ENSG00000156970/ENSG00000164611/ENSG00000166851/ENSG00000167513	7
GO:0045787	GO:0045787	positive regulation of cell cycle	32/808	413/19623	0.000487348	0.00616887	0.00491468	ENSG00000009950/ENSG00000066468/ENSG00000070669/ENSG00000075218/ENSG00000094804/ENSG00000101412/ENSG00000105329/ENSG00000114346/ENSG00000116017/ENSG00000123374/ENSG00000124766/ENSG00000126787/ENSG00000134057/ENSG00000135446/ENSG00000137804/ENSG00000140465/ENSG00000142192/ENSG00000146670/ENSG00000159388/ENSG00000161800/ENSG00000163235/ENSG00000167244/ENSG00000167513/ENSG00000170312/ENSG00000171792…	32
GO:0006560	GO:0006560	proline metabolic process	4/808	10/19623	0.000491079	0.00620003	0.00493951	ENSG00000110887/ENSG00000159423/ENSG00000183010/ENSG00000250799	4
GO:0009435	GO:0009435	NAD biosynthetic process	9/808	57/19623	0.000496168	0.00624813	0.00497783	ENSG00000067057/ENSG00000067225/ENSG00000111674/ENSG00000136872/ENSG00000143627/ENSG00000153086/ENSG00000162882/ENSG00000166741/ENSG00000204653	9
GO:0006766	GO:0006766	vitamin metabolic process	16/808	151/19623	0.000505373	0.00633141	0.00504418	ENSG00000100714/ENSG00000103222/ENSG00000117394/ENSG00000130988/ENSG00000137561/ENSG00000138356/ENSG00000140465/ENSG00000144908/ENSG00000145321/ENSG00000159228/ENSG00000160868/ENSG00000166347/ENSG00000171903/ENSG00000173599/ENSG00000176974/ENSG00000186115	16
GO:0048565	GO:0048565	digestive tract development	16/808	151/19623	0.000505373	0.00633141	0.00504418	ENSG00000021826/ENSG00000036473/ENSG00000066468/ENSG00000100644/ENSG00000102554/ENSG00000105329/ENSG00000106538/ENSG00000120057/ENSG00000132470/ENSG00000134057/ENSG00000140465/ENSG00000162878/ENSG00000168542/ENSG00000169429/ENSG00000176890/ENSG00000275410	16
GO:0061640	GO:0061640	cytoskeleton-dependent cytokinesis	11/808	82/19623	0.000523726	0.00654457	0.005214	ENSG00000011426/ENSG00000090889/ENSG00000112984/ENSG00000114346/ENSG00000117632/ENSG00000137804/ENSG00000138180/ENSG00000161800/ENSG00000166851/ENSG00000168385/ENSG00000178999	11
GO:0010811	GO:0010811	positive regulation of cell-substrate adhesion	13/808	109/19623	0.000541483	0.00673194	0.00536328	ENSG00000005884/ENSG00000092929/ENSG00000109072/ENSG00000113905/ENSG00000118137/ENSG00000140575/ENSG00000158856/ENSG00000168743/ENSG00000171557/ENSG00000171560/ENSG00000171564/ENSG00000179820/ENSG00000196924	13
GO:0046031	GO:0046031	ADP metabolic process	13/808	109/19623	0.000541483	0.00673194	0.00536328	ENSG00000009950/ENSG00000067057/ENSG00000067225/ENSG00000100644/ENSG00000111674/ENSG00000136872/ENSG00000143627/ENSG00000156510/ENSG00000158571/ENSG00000165140/ENSG00000167588/ENSG00000170525/ENSG00000197444	13
GO:0006465	GO:0006465	signal peptide processing	6/808	26/19623	0.000542854	0.00673194	0.00536328	ENSG00000057593/ENSG00000101981/ENSG00000115718/ENSG00000126218/ENSG00000126231/ENSG00000180210	6
GO:0071248	GO:0071248	cellular response to metal ion	17/808	167/19623	0.000545483	0.00674741	0.0053756	ENSG00000091513/ENSG00000100985/ENSG00000106327/ENSG00000112293/ENSG00000114346/ENSG00000125148/ENSG00000132386/ENSG00000134057/ENSG00000140465/ENSG00000140505/ENSG00000140575/ENSG00000158856/ENSG00000165140/ENSG00000170323/ENSG00000187193/ENSG00000205362/ENSG00000214078	17
GO:0007015	GO:0007015	actin filament organization	32/808	416/19623	0.000551649	0.00680646	0.00542264	ENSG00000006611/ENSG00000034510/ENSG00000042493/ENSG00000070087/ENSG00000071051/ENSG00000075618/ENSG00000092820/ENSG00000104140/ENSG00000106683/ENSG00000108819/ENSG00000113758/ENSG00000116584/ENSG00000117632/ENSG00000118137/ENSG00000124429/ENSG00000125753/ENSG00000127831/ENSG00000128283/ENSG00000128298/ENSG00000128340/ENSG00000131037/ENSG00000158856/ENSG00000163932/ENSG00000167460/ENSG00000167711…	32
GO:0007044	GO:0007044	cell-substrate junction assembly	12/808	96/19623	0.000571626	0.00700933	0.00558427	ENSG00000058085/ENSG00000113905/ENSG00000130702/ENSG00000132470/ENSG00000135862/ENSG00000137801/ENSG00000140575/ENSG00000157227/ENSG00000158856/ENSG00000179051/ENSG00000197122/ENSG00000198728	12
GO:0048771	GO:0048771	tissue remodeling	18/808	183/19623	0.000573578	0.00700933	0.00558427	ENSG00000004799/ENSG00000072080/ENSG00000100644/ENSG00000101384/ENSG00000105329/ENSG00000113905/ENSG00000116678/ENSG00000118520/ENSG00000118785/ENSG00000122194/ENSG00000128340/ENSG00000128342/ENSG00000141696/ENSG00000150782/ENSG00000157227/ENSG00000163435/ENSG00000164932/ENSG00000197122	18
GO:0032369	GO:0032369	negative regulation of lipid transport	7/808	36/19623	0.00057383	0.00700933	0.00558427	ENSG00000110245/ENSG00000130208/ENSG00000137801/ENSG00000143921/ENSG00000158874/ENSG00000186115/ENSG00000234906	7
GO:1905819	GO:1905819	negative regulation of chromosome separation	7/808	36/19623	0.00057383	0.00700933	0.00558427	ENSG00000071539/ENSG00000117724/ENSG00000134057/ENSG00000156970/ENSG00000164611/ENSG00000166851/ENSG00000167513	7
GO:0098754	GO:0098754	detoxification	15/808	139/19623	0.000617266	0.0075211	0.00599199	ENSG00000008394/ENSG00000084207/ENSG00000105852/ENSG00000116157/ENSG00000125148/ENSG00000130203/ENSG00000130988/ENSG00000163586/ENSG00000163631/ENSG00000187193/ENSG00000204444/ENSG00000205362/ENSG00000211445/ENSG00000243955/ENSG00000257017	15
GO:0007096	GO:0007096	regulation of exit from mitosis	5/808	18/19623	0.00064002	0.00766456	0.00610628	ENSG00000011426/ENSG00000105329/ENSG00000108819/ENSG00000146670/ENSG00000175063	5
GO:0045821	GO:0045821	positive regulation of glycolytic process	5/808	18/19623	0.00064002	0.00766456	0.00610628	ENSG00000009950/ENSG00000100644/ENSG00000158571/ENSG00000167588/ENSG00000170525	5
GO:0051895	GO:0051895	negative regulation of focal adhesion assembly	5/808	18/19623	0.00064002	0.00766456	0.00610628	ENSG00000137801/ENSG00000157227/ENSG00000158856/ENSG00000179051/ENSG00000197122	5
GO:0061318	GO:0061318	renal filtration cell differentiation	5/808	18/19623	0.00064002	0.00766456	0.00610628	ENSG00000007062/ENSG00000101384/ENSG00000140575/ENSG00000163884/ENSG00000272398	5
GO:0072112	GO:0072112	glomerular visceral epithelial cell differentiation	5/808	18/19623	0.00064002	0.00766456	0.00610628	ENSG00000007062/ENSG00000101384/ENSG00000140575/ENSG00000163884/ENSG00000272398	5
GO:0090330	GO:0090330	regulation of platelet aggregation	5/808	18/19623	0.00064002	0.00766456	0.00610628	ENSG00000135919/ENSG00000158856/ENSG00000163932/ENSG00000171557/ENSG00000183044	5
GO:1903055	GO:1903055	positive regulation of extracellular matrix organization	5/808	18/19623	0.00064002	0.00766456	0.00610628	ENSG00000075618/ENSG00000080618/ENSG00000105329/ENSG00000125398/ENSG00000163975	5
GO:0090183	GO:0090183	regulation of kidney development	9/808	59/19623	0.000644076	0.00768562	0.00612306	ENSG00000007062/ENSG00000018408/ENSG00000105329/ENSG00000125398/ENSG00000128342/ENSG00000179222/ENSG00000184292/ENSG00000272398/ENSG00000275410	9
GO:0070542	GO:0070542	response to fatty acid	11/808	84/19623	0.000644925	0.00768562	0.00612306	ENSG00000004799/ENSG00000005421/ENSG00000021826/ENSG00000066117/ENSG00000084674/ENSG00000101412/ENSG00000134057/ENSG00000135446/ENSG00000151632/ENSG00000151726/ENSG00000197122	11
GO:0001890	GO:0001890	placenta development	16/808	155/19623	0.000674242	0.00801544	0.00638583	ENSG00000005471/ENSG00000066468/ENSG00000100644/ENSG00000112559/ENSG00000118785/ENSG00000128342/ENSG00000137561/ENSG00000143845/ENSG00000149418/ENSG00000166145/ENSG00000167244/ENSG00000167642/ENSG00000171345/ENSG00000181649/ENSG00000182195/ENSG00000214274	16
GO:0051180	GO:0051180	vitamin transport	7/808	37/19623	0.000682877	0.00809839	0.00645191	ENSG00000079557/ENSG00000103222/ENSG00000117394/ENSG00000118137/ENSG00000137561/ENSG00000145321/ENSG00000163581	7
GO:0014020	GO:0014020	primary neural tube formation	12/808	98/19623	0.000689786	0.00816052	0.00650141	ENSG00000074219/ENSG00000100644/ENSG00000100714/ENSG00000105329/ENSG00000112655/ENSG00000114446/ENSG00000125753/ENSG00000149418/ENSG00000157240/ENSG00000164932/ENSG00000166145/ENSG00000167642	12
GO:0007062	GO:0007062	sister chromatid cohesion	15/808	141/19623	0.000717206	0.00846442	0.00674353	ENSG00000089685/ENSG00000100162/ENSG00000101367/ENSG00000108055/ENSG00000117399/ENSG00000117724/ENSG00000122952/ENSG00000134690/ENSG00000142945/ENSG00000143228/ENSG00000146670/ENSG00000156970/ENSG00000166851/ENSG00000178999/ENSG00000179051	15
GO:0007568	GO:0007568	aging	26/808	318/19623	0.000730054	0.00856222	0.00682144	ENSG00000035862/ENSG00000064651/ENSG00000105329/ENSG00000107984/ENSG00000108175/ENSG00000109861/ENSG00000110436/ENSG00000111206/ENSG00000115457/ENSG00000118520/ENSG00000124253/ENSG00000130988/ENSG00000132386/ENSG00000137309/ENSG00000137673/ENSG00000140465/ENSG00000142192/ENSG00000146678/ENSG00000149131/ENSG00000163932/ENSG00000168542/ENSG00000170312/ENSG00000176890/ENSG00000178999/ENSG00000183044…	26
GO:0061005	GO:0061005	cell differentiation involved in kidney development	9/808	60/19623	0.000730511	0.00856222	0.00682144	ENSG00000007062/ENSG00000018408/ENSG00000101384/ENSG00000126603/ENSG00000128342/ENSG00000129654/ENSG00000140575/ENSG00000163884/ENSG00000272398	9
GO:0002460	GO:0002460	adaptive immune response based on somatic recombination of immune receptors built from immunoglobulin superfamily domains	25/808	301/19623	0.00073075	0.00856222	0.00682144	ENSG00000009724/ENSG00000021852/ENSG00000039537/ENSG00000092929/ENSG00000101384/ENSG00000105329/ENSG00000109861/ENSG00000110169/ENSG00000113600/ENSG00000118520/ENSG00000123838/ENSG00000123843/ENSG00000129654/ENSG00000132703/ENSG00000149131/ENSG00000150782/ENSG00000157131/ENSG00000159403/ENSG00000163932/ENSG00000165471/ENSG00000166278/ENSG00000176919/ENSG00000182326/ENSG00000197272/ENSG00000205403	25
GO:0000022	GO:0000022	mitotic spindle elongation	4/808	11/19623	0.000746608	0.00862394	0.00687061	ENSG00000090889/ENSG00000161800/ENSG00000178999/ENSG00000198901	4
GO:0002921	GO:0002921	negative regulation of humoral immune response	4/808	11/19623	0.000746608	0.00862394	0.00687061	ENSG00000123838/ENSG00000123843/ENSG00000129654/ENSG00000149131	4
GO:0042178	GO:0042178	xenobiotic catabolic process	4/808	11/19623	0.000746608	0.00862394	0.00687061	ENSG00000105852/ENSG00000140465/ENSG00000151726/ENSG00000241635	4
GO:0051006	GO:0051006	positive regulation of lipoprotein lipase activity	4/808	11/19623	0.000746608	0.00862394	0.00687061	ENSG00000091583/ENSG00000110243/ENSG00000118137/ENSG00000234906	4
GO:0071474	GO:0071474	cellular hyperosmotic response	4/808	11/19623	0.000746608	0.00862394	0.00687061	ENSG00000005471/ENSG00000060138/ENSG00000116584/ENSG00000117394	4
GO:0090331	GO:0090331	negative regulation of platelet aggregation	4/808	11/19623	0.000746608	0.00862394	0.00687061	ENSG00000135919/ENSG00000163932/ENSG00000171557/ENSG00000183044	4
GO:0035850	GO:0035850	epithelial cell differentiation involved in kidney development	8/808	49/19623	0.000804545	0.00927124	0.00738631	ENSG00000007062/ENSG00000018408/ENSG00000101384/ENSG00000128342/ENSG00000129654/ENSG00000140575/ENSG00000163884/ENSG00000272398	8
GO:0033048	GO:0033048	negative regulation of mitotic sister chromatid segregation	7/808	38/19623	0.000807707	0.00928578	0.00739789	ENSG00000071539/ENSG00000117724/ENSG00000134057/ENSG00000156970/ENSG00000164611/ENSG00000166851/ENSG00000167513	7
GO:0070527	GO:0070527	platelet aggregation	9/808	61/19623	0.00082617	0.00944933	0.00752819	ENSG00000135919/ENSG00000158856/ENSG00000163932/ENSG00000171557/ENSG00000171560/ENSG00000171564/ENSG00000183044/ENSG00000196924/ENSG00000213719	9
GO:0010906	GO:0010906	regulation of glucose metabolic process	12/808	100/19623	0.000827735	0.00944933	0.00752819	ENSG00000004799/ENSG00000112293/ENSG00000116678/ENSG00000124713/ENSG00000130988/ENSG00000158571/ENSG00000165140/ENSG00000167244/ENSG00000173531/ENSG00000181649/ENSG00000197122/ENSG00000215644	12
GO:0060993	GO:0060993	kidney morphogenesis	12/808	100/19623	0.000827735	0.00944933	0.00752819	ENSG00000018408/ENSG00000105329/ENSG00000124766/ENSG00000125398/ENSG00000128342/ENSG00000129654/ENSG00000130702/ENSG00000138759/ENSG00000168743/ENSG00000179222/ENSG00000184292/ENSG00000275410	12
GO:0032102	GO:0032102	negative regulation of response to external stimulus	29/808	373/19623	0.00083222	0.00946405	0.00753992	ENSG00000080618/ENSG00000084207/ENSG00000088926/ENSG00000091583/ENSG00000109072/ENSG00000113889/ENSG00000113905/ENSG00000115718/ENSG00000118137/ENSG00000118785/ENSG00000122194/ENSG00000126231/ENSG00000130203/ENSG00000131187/ENSG00000132386/ENSG00000132703/ENSG00000135919/ENSG00000137801/ENSG00000149131/ENSG00000163932/ENSG00000164344/ENSG00000167711/ENSG00000171557/ENSG00000171560/ENSG00000171564…	29
GO:0033500	GO:0033500	carbohydrate homeostasis	21/808	237/19623	0.000834835	0.00946405	0.00753992	ENSG00000001626/ENSG00000004799/ENSG00000009950/ENSG00000051523/ENSG00000080618/ENSG00000100644/ENSG00000100889/ENSG00000102225/ENSG00000105550/ENSG00000112293/ENSG00000116678/ENSG00000124253/ENSG00000124766/ENSG00000131482/ENSG00000132386/ENSG00000138207/ENSG00000156510/ENSG00000167244/ENSG00000167910/ENSG00000183747/ENSG00000215644	21
GO:0042593	GO:0042593	glucose homeostasis	21/808	237/19623	0.000834835	0.00946405	0.00753992	ENSG00000001626/ENSG00000004799/ENSG00000009950/ENSG00000051523/ENSG00000080618/ENSG00000100644/ENSG00000100889/ENSG00000102225/ENSG00000105550/ENSG00000112293/ENSG00000116678/ENSG00000124253/ENSG00000124766/ENSG00000131482/ENSG00000132386/ENSG00000138207/ENSG00000156510/ENSG00000167244/ENSG00000167910/ENSG00000183747/ENSG00000215644	21
GO:0051197	GO:0051197	positive regulation of coenzyme metabolic process	5/808	19/19623	0.00083936	0.0094714	0.00754577	ENSG00000009950/ENSG00000100644/ENSG00000158571/ENSG00000167588/ENSG00000170525	5
GO:1903392	GO:1903392	negative regulation of adherens junction organization	5/808	19/19623	0.00083936	0.0094714	0.00754577	ENSG00000137801/ENSG00000157227/ENSG00000158856/ENSG00000179051/ENSG00000197122	5
GO:0072080	GO:0072080	nephron tubule development	12/808	101/19623	0.000904904	0.0101679	0.00810064	ENSG00000007062/ENSG00000018408/ENSG00000101384/ENSG00000105329/ENSG00000125398/ENSG00000128342/ENSG00000130702/ENSG00000168743/ENSG00000179222/ENSG00000184292/ENSG00000272398/ENSG00000275410	12
GO:0001701	GO:0001701	in utero embryonic development	27/808	340/19623	0.000905243	0.0101679	0.00810064	ENSG00000039537/ENSG00000060138/ENSG00000066468/ENSG00000084674/ENSG00000100644/ENSG00000101003/ENSG00000106538/ENSG00000108175/ENSG00000112559/ENSG00000117650/ENSG00000128342/ENSG00000134057/ENSG00000137561/ENSG00000143845/ENSG00000149418/ENSG00000150093/ENSG00000157456/ENSG00000157765/ENSG00000163435/ENSG00000166145/ENSG00000167244/ENSG00000167642/ENSG00000169083/ENSG00000171345/ENSG00000172379…	27
GO:0046164	GO:0046164	alcohol catabolic process	8/808	50/19623	0.000923763	0.010342	0.00823939	ENSG00000101323/ENSG00000105398/ENSG00000111275/ENSG00000122787/ENSG00000130203/ENSG00000140263/ENSG00000167910/ENSG00000198099	8
GO:0050673	GO:0050673	epithelial cell proliferation	32/808	429/19623	0.000924981	0.010342	0.00823939	ENSG00000051523/ENSG00000066468/ENSG00000080618/ENSG00000091136/ENSG00000091583/ENSG00000100644/ENSG00000101052/ENSG00000105329/ENSG00000105707/ENSG00000114446/ENSG00000118137/ENSG00000118520/ENSG00000125398/ENSG00000130203/ENSG00000130988/ENSG00000132386/ENSG00000132541/ENSG00000135373/ENSG00000135862/ENSG00000137801/ENSG00000157227/ENSG00000158125/ENSG00000163235/ENSG00000164104/ENSG00000169083…	32
GO:0035690	GO:0035690	cellular response to drug	29/808	376/19623	0.000943074	0.0105202	0.00838137	ENSG00000001626/ENSG00000005471/ENSG00000051523/ENSG00000100889/ENSG00000105329/ENSG00000105550/ENSG00000108819/ENSG00000112293/ENSG00000114346/ENSG00000116584/ENSG00000118520/ENSG00000123374/ENSG00000124253/ENSG00000125148/ENSG00000125398/ENSG00000132386/ENSG00000134602/ENSG00000135446/ENSG00000145386/ENSG00000151552/ENSG00000156711/ENSG00000163586/ENSG00000163932/ENSG00000165140/ENSG00000170312…	29
GO:0042558	GO:0042558	pteridine-containing compound metabolic process	7/808	39/19623	0.00094988	0.010572	0.00842263	ENSG00000100714/ENSG00000144908/ENSG00000151552/ENSG00000160282/ENSG00000176890/ENSG00000176974/ENSG00000179761	7
GO:0051955	GO:0051955	regulation of amino acid transport	6/808	29/19623	0.00100814	0.0111949	0.00891887	ENSG00000118520/ENSG00000157103/ENSG00000168385/ENSG00000183044/ENSG00000188338/ENSG00000198648	6
GO:1901292	GO:1901292	nucleoside phosphate catabolic process	17/808	177/19623	0.00105218	0.0116357	0.00927008	ENSG00000009950/ENSG00000054179/ENSG00000067057/ENSG00000067225/ENSG00000100644/ENSG00000111674/ENSG00000136872/ENSG00000143627/ENSG00000156510/ENSG00000158125/ENSG00000158571/ENSG00000160191/ENSG00000165140/ENSG00000167588/ENSG00000170525/ENSG00000197444/ENSG00000204653	17
GO:0007009	GO:0007009	plasma membrane organization	11/808	89/19623	0.00105314	0.0116357	0.00927008	ENSG00000104419/ENSG00000121966/ENSG00000124920/ENSG00000128298/ENSG00000137942/ENSG00000138119/ENSG00000153317/ENSG00000161249/ENSG00000163932/ENSG00000169083/ENSG00000185101	11
GO:0007051	GO:0007051	spindle organization	20/808	225/19623	0.0010562	0.0116357	0.00927008	ENSG00000013810/ENSG00000088325/ENSG00000089685/ENSG00000090889/ENSG00000092820/ENSG00000101057/ENSG00000108055/ENSG00000117399/ENSG00000117632/ENSG00000117650/ENSG00000134057/ENSG00000138160/ENSG00000143228/ENSG00000161800/ENSG00000166851/ENSG00000170004/ENSG00000178999/ENSG00000196924/ENSG00000198901/ENSG00000237649	20
GO:0050900	GO:0050900	leukocyte migration	34/808	469/19623	0.00106327	0.0116357	0.00927008	ENSG00000005884/ENSG00000057593/ENSG00000069849/ENSG00000084674/ENSG00000086548/ENSG00000100985/ENSG00000105329/ENSG00000106538/ENSG00000108821/ENSG00000115009/ENSG00000115718/ENSG00000119888/ENSG00000121966/ENSG00000124875/ENSG00000128340/ENSG00000129654/ENSG00000129988/ENSG00000137801/ENSG00000141526/ENSG00000141738/ENSG00000142192/ENSG00000150093/ENSG00000157227/ENSG00000163735/ENSG00000163739…	34
GO:0007093	GO:0007093	mitotic cell cycle checkpoint	18/808	193/19623	0.00106843	0.0116357	0.00927008	ENSG00000071539/ENSG00000075218/ENSG00000101412/ENSG00000105329/ENSG00000116017/ENSG00000117724/ENSG00000122952/ENSG00000123374/ENSG00000124766/ENSG00000131747/ENSG00000134057/ENSG00000156970/ENSG00000159388/ENSG00000166851/ENSG00000167513/ENSG00000170312/ENSG00000178999/ENSG00000185499	18
GO:0061326	GO:0061326	renal tubule development	12/808	103/19623	0.00107729	0.0116357	0.00927008	ENSG00000007062/ENSG00000018408/ENSG00000101384/ENSG00000105329/ENSG00000125398/ENSG00000128342/ENSG00000130702/ENSG00000168743/ENSG00000179222/ENSG00000184292/ENSG00000272398/ENSG00000275410	12
GO:0034501	GO:0034501	protein localization to kinetochore	5/808	20/19623	0.00108152	0.0116357	0.00927008	ENSG00000156970/ENSG00000167513/ENSG00000170312/ENSG00000178999/ENSG00000179051	5
GO:0042268	GO:0042268	regulation of cytolysis	5/808	20/19623	0.00108152	0.0116357	0.00927008	ENSG00000080910/ENSG00000112293/ENSG00000129988/ENSG00000134389/ENSG00000244414	5
GO:0051818	GO:0051818	disruption of cells of other organism involved in symbiotic interaction	5/808	20/19623	0.00108152	0.0116357	0.00927008	ENSG00000113600/ENSG00000118520/ENSG00000163631/ENSG00000165471/ENSG00000180210	5
GO:0001867	GO:0001867	complement activation, lectin pathway	4/808	12/19623	0.00108356	0.0116357	0.00927008	ENSG00000009724/ENSG00000149131/ENSG00000165471/ENSG00000182326	4
GO:0034379	GO:0034379	very-low-density lipoprotein particle assembly	4/808	12/19623	0.00108356	0.0116357	0.00927008	ENSG00000084674/ENSG00000110245/ENSG00000130208/ENSG00000138823	4
GO:0035999	GO:0035999	tetrahydrofolate interconversion	4/808	12/19623	0.00108356	0.0116357	0.00927008	ENSG00000100714/ENSG00000160282/ENSG00000176890/ENSG00000176974	4
GO:0051231	GO:0051231	spindle elongation	4/808	12/19623	0.00108356	0.0116357	0.00927008	ENSG00000090889/ENSG00000161800/ENSG00000178999/ENSG00000198901	4
GO:0060670	GO:0060670	branching involved in labyrinthine layer morphogenesis	4/808	12/19623	0.00108356	0.0116357	0.00927008	ENSG00000066468/ENSG00000149418/ENSG00000166145/ENSG00000167642	4
GO:0061365	GO:0061365	positive regulation of triglyceride lipase activity	4/808	12/19623	0.00108356	0.0116357	0.00927008	ENSG00000091583/ENSG00000110243/ENSG00000118137/ENSG00000234906	4
GO:0001953	GO:0001953	negative regulation of cell-matrix adhesion	7/808	40/19623	0.00111103	0.0118268	0.00942229	ENSG00000101384/ENSG00000133110/ENSG00000137801/ENSG00000157227/ENSG00000158856/ENSG00000179051/ENSG00000197122	7
GO:0033046	GO:0033046	negative regulation of sister chromatid segregation	7/808	40/19623	0.00111103	0.0118268	0.00942229	ENSG00000071539/ENSG00000117724/ENSG00000134057/ENSG00000156970/ENSG00000164611/ENSG00000166851/ENSG00000167513	7
GO:0046460	GO:0046460	neutral lipid biosynthetic process	7/808	40/19623	0.00111103	0.0118268	0.00942229	ENSG00000100889/ENSG00000112293/ENSG00000124253/ENSG00000130988/ENSG00000151365/ENSG00000166391/ENSG00000214274	7
GO:0046463	GO:0046463	acylglycerol biosynthetic process	7/808	40/19623	0.00111103	0.0118268	0.00942229	ENSG00000100889/ENSG00000112293/ENSG00000124253/ENSG00000130988/ENSG00000151365/ENSG00000166391/ENSG00000214274	7
GO:0007219	GO:0007219	Notch signaling pathway	18/808	194/19623	0.00113362	0.012041	0.00959298	ENSG00000101384/ENSG00000105329/ENSG00000108175/ENSG00000110492/ENSG00000125398/ENSG00000126787/ENSG00000133110/ENSG00000136830/ENSG00000142192/ENSG00000157227/ENSG00000163435/ENSG00000171345/ENSG00000172482/ENSG00000178498/ENSG00000184489/ENSG00000185559/ENSG00000196975/ENSG00000275410	18
GO:0055123	GO:0055123	digestive system development	16/808	163/19623	0.00115953	0.0122895	0.00979092	ENSG00000021826/ENSG00000036473/ENSG00000066468/ENSG00000100644/ENSG00000102554/ENSG00000105329/ENSG00000106538/ENSG00000120057/ENSG00000132470/ENSG00000134057/ENSG00000140465/ENSG00000162878/ENSG00000168542/ENSG00000169429/ENSG00000176890/ENSG00000275410	16
GO:0097327	GO:0097327	response to antineoplastic agent	12/808	104/19623	0.0011732	0.0124075	0.00988495	ENSG00000005471/ENSG00000021826/ENSG00000057593/ENSG00000070669/ENSG00000100889/ENSG00000105329/ENSG00000106853/ENSG00000118520/ENSG00000124253/ENSG00000132386/ENSG00000135446/ENSG00000156711	12
GO:0030199	GO:0030199	collagen fibril organization	9/808	64/19623	0.00117583	0.0124085	0.00988572	ENSG00000099953/ENSG00000108821/ENSG00000138131/ENSG00000141696/ENSG00000149257/ENSG00000164692/ENSG00000167711/ENSG00000168542/ENSG00000204262	9
GO:0002687	GO:0002687	positive regulation of leukocyte migration	15/808	148/19623	0.00118217	0.0124216	0.00989621	ENSG00000057593/ENSG00000105329/ENSG00000106538/ENSG00000115009/ENSG00000124875/ENSG00000128340/ENSG00000129988/ENSG00000137801/ENSG00000142192/ENSG00000157227/ENSG00000163735/ENSG00000163739/ENSG00000169429/ENSG00000173511/ENSG00000189334	15
GO:0009132	GO:0009132	nucleoside diphosphate metabolic process	15/808	148/19623	0.00118217	0.0124216	0.00989621	ENSG00000009950/ENSG00000054179/ENSG00000067057/ENSG00000067225/ENSG00000082458/ENSG00000100644/ENSG00000111674/ENSG00000136872/ENSG00000143627/ENSG00000156510/ENSG00000158571/ENSG00000165140/ENSG00000167588/ENSG00000170525/ENSG00000197444	15
GO:0055081	GO:0055081	anion homeostasis	8/808	52/19623	0.00120454	0.0126025	0.0100403	ENSG00000009950/ENSG00000021826/ENSG00000036473/ENSG00000064651/ENSG00000118137/ENSG00000130203/ENSG00000132855/ENSG00000157765	8
GO:0071320	GO:0071320	cellular response to cAMP	8/808	52/19623	0.00120454	0.0126025	0.0100403	ENSG00000001626/ENSG00000021826/ENSG00000092820/ENSG00000103569/ENSG00000124253/ENSG00000142192/ENSG00000158856/ENSG00000167588	8
GO:0090023	GO:0090023	positive regulation of neutrophil chemotaxis	6/808	30/19623	0.0012168	0.0127036	0.0101208	ENSG00000124875/ENSG00000128340/ENSG00000129988/ENSG00000163735/ENSG00000163739/ENSG00000169429	6
GO:0001843	GO:0001843	neural tube closure	11/808	91/19623	0.00126719	0.0132015	0.0105175	ENSG00000074219/ENSG00000100714/ENSG00000105329/ENSG00000112655/ENSG00000114446/ENSG00000125753/ENSG00000149418/ENSG00000157240/ENSG00000164932/ENSG00000166145/ENSG00000167642	11
GO:0051985	GO:0051985	negative regulation of chromosome segregation	7/808	41/19623	0.00129286	0.0134403	0.0107078	ENSG00000071539/ENSG00000117724/ENSG00000134057/ENSG00000156970/ENSG00000164611/ENSG00000166851/ENSG00000167513	7
GO:0030574	GO:0030574	collagen catabolic process	10/808	78/19623	0.00132418	0.0137366	0.0109439	ENSG00000099953/ENSG00000100985/ENSG00000108821/ENSG00000137673/ENSG00000150093/ENSG00000157227/ENSG00000164692/ENSG00000168542/ENSG00000187045/ENSG00000204262	10
GO:0006165	GO:0006165	nucleoside diphosphate phosphorylation	13/808	120/19623	0.00134225	0.0138946	0.0110697	ENSG00000009950/ENSG00000067057/ENSG00000067225/ENSG00000100644/ENSG00000111674/ENSG00000136872/ENSG00000143627/ENSG00000156510/ENSG00000158571/ENSG00000165140/ENSG00000167588/ENSG00000170525/ENSG00000197444	13
GO:0006109	GO:0006109	regulation of carbohydrate metabolic process	17/808	181/19623	0.00134544	0.0138982	0.0110725	ENSG00000004799/ENSG00000009950/ENSG00000100644/ENSG00000105329/ENSG00000112293/ENSG00000116678/ENSG00000124713/ENSG00000130988/ENSG00000158571/ENSG00000165140/ENSG00000167244/ENSG00000167588/ENSG00000170525/ENSG00000173531/ENSG00000181649/ENSG00000197122/ENSG00000215644	17
GO:0046683	GO:0046683	response to organophosphorus	14/808	135/19623	0.00136494	0.0139059	0.0110787	ENSG00000001626/ENSG00000021826/ENSG00000092820/ENSG00000103569/ENSG00000108821/ENSG00000124253/ENSG00000129596/ENSG00000142192/ENSG00000143627/ENSG00000158571/ENSG00000158856/ENSG00000167588/ENSG00000172482/ENSG00000176890	14
GO:0030813	GO:0030813	positive regulation of nucleotide catabolic process	5/808	21/19623	0.00137181	0.0139059	0.0110787	ENSG00000009950/ENSG00000100644/ENSG00000158571/ENSG00000167588/ENSG00000170525	5
GO:0032372	GO:0032372	negative regulation of sterol transport	5/808	21/19623	0.00137181	0.0139059	0.0110787	ENSG00000110245/ENSG00000130208/ENSG00000143921/ENSG00000158874/ENSG00000234906	5
GO:0032375	GO:0032375	negative regulation of cholesterol transport	5/808	21/19623	0.00137181	0.0139059	0.0110787	ENSG00000110245/ENSG00000130208/ENSG00000143921/ENSG00000158874/ENSG00000234906	5
GO:0032928	GO:0032928	regulation of superoxide anion generation	5/808	21/19623	0.00137181	0.0139059	0.0110787	ENSG00000051523/ENSG00000084207/ENSG00000105329/ENSG00000105852/ENSG00000163932	5
GO:0034380	GO:0034380	high-density lipoprotein particle assembly	5/808	21/19623	0.00137181	0.0139059	0.0110787	ENSG00000110243/ENSG00000118137/ENSG00000130203/ENSG00000158874/ENSG00000204444	5
GO:0052695	GO:0052695	cellular glucuronidation	5/808	21/19623	0.00137181	0.0139059	0.0110787	ENSG00000156096/ENSG00000171234/ENSG00000196620/ENSG00000241635/ENSG00000244474	5
GO:0070989	GO:0070989	oxidative demethylation	5/808	21/19623	0.00137181	0.0139059	0.0110787	ENSG00000100197/ENSG00000138109/ENSG00000138115/ENSG00000140505/ENSG00000160868	5
GO:0071711	GO:0071711	basement membrane organization	5/808	21/19623	0.00137181	0.0139059	0.0110787	ENSG00000058085/ENSG00000099953/ENSG00000105707/ENSG00000150093/ENSG00000167642	5
GO:0006814	GO:0006814	sodium ion transport	20/808	230/19623	0.00138018	0.0139618	0.0111232	ENSG00000052344/ENSG00000064651/ENSG00000069849/ENSG00000073734/ENSG00000088992/ENSG00000089356/ENSG00000100652/ENSG00000105329/ENSG00000111371/ENSG00000112337/ENSG00000130821/ENSG00000135919/ENSG00000137731/ENSG00000139209/ENSG00000141485/ENSG00000157765/ENSG00000163399/ENSG00000165238/ENSG00000188338/ENSG00000198648	20
GO:0060606	GO:0060606	tube closure	11/808	92/19623	0.00138691	0.0140009	0.0111544	ENSG00000074219/ENSG00000100714/ENSG00000105329/ENSG00000112655/ENSG00000114446/ENSG00000125753/ENSG00000149418/ENSG00000157240/ENSG00000164932/ENSG00000166145/ENSG00000167642	11
GO:0009612	GO:0009612	response to mechanical stimulus	19/808	214/19623	0.00141183	0.0142231	0.0113314	ENSG00000051523/ENSG00000070669/ENSG00000105329/ENSG00000105707/ENSG00000108821/ENSG00000115457/ENSG00000117394/ENSG00000125398/ENSG00000133048/ENSG00000133110/ENSG00000134057/ENSG00000135919/ENSG00000137673/ENSG00000137801/ENSG00000157227/ENSG00000159388/ENSG00000163399/ENSG00000168542/ENSG00000197122	19
GO:0007094	GO:0007094	mitotic spindle assembly checkpoint	6/808	31/19623	0.00145694	0.0145873	0.0116216	ENSG00000071539/ENSG00000117724/ENSG00000134057/ENSG00000156970/ENSG00000166851/ENSG00000167513	6
GO:0071173	GO:0071173	spindle assembly checkpoint	6/808	31/19623	0.00145694	0.0145873	0.0116216	ENSG00000071539/ENSG00000117724/ENSG00000134057/ENSG00000156970/ENSG00000166851/ENSG00000167513	6
GO:0071174	GO:0071174	mitotic spindle checkpoint	6/808	31/19623	0.00145694	0.0145873	0.0116216	ENSG00000071539/ENSG00000117724/ENSG00000134057/ENSG00000156970/ENSG00000166851/ENSG00000167513	6
GO:0015909	GO:0015909	long-chain fatty acid transport	9/808	66/19623	0.00146908	0.0146788	0.0116944	ENSG00000083807/ENSG00000130203/ENSG00000137801/ENSG00000138308/ENSG00000140284/ENSG00000151365/ENSG00000151726/ENSG00000163586/ENSG00000188257	9
GO:0010248	GO:0010248	establishment or maintenance of transmembrane electrochemical gradient	4/808	13/19623	0.0015144	0.01507	0.0120061	ENSG00000069849/ENSG00000137731/ENSG00000163399/ENSG00000175003	4
GO:0034374	GO:0034374	low-density lipoprotein particle remodeling	4/808	13/19623	0.0015144	0.01507	0.0120061	ENSG00000084674/ENSG00000130203/ENSG00000158874/ENSG00000188257	4
GO:0034330	GO:0034330	cell junction organization	24/808	300/19623	0.0015414	0.0152937	0.0121843	ENSG00000046604/ENSG00000058085/ENSG00000061273/ENSG00000075618/ENSG00000105329/ENSG00000113905/ENSG00000114346/ENSG00000124429/ENSG00000125753/ENSG00000130702/ENSG00000132470/ENSG00000135862/ENSG00000137801/ENSG00000140575/ENSG00000157227/ENSG00000158856/ENSG00000162458/ENSG00000163362/ENSG00000179051/ENSG00000184363/ENSG00000196924/ENSG00000197122/ENSG00000198728/ENSG00000214274	24
GO:0010955	GO:0010955	negative regulation of protein processing	8/808	54/19623	0.0015494	0.0152937	0.0121843	ENSG00000080618/ENSG00000089685/ENSG00000123838/ENSG00000123843/ENSG00000135919/ENSG00000137801/ENSG00000149131/ENSG00000167711	8
GO:0045840	GO:0045840	positive regulation of mitotic nuclear division	8/808	54/19623	0.0015494	0.0152937	0.0121843	ENSG00000105329/ENSG00000126787/ENSG00000137804/ENSG00000146670/ENSG00000163235/ENSG00000167244/ENSG00000167513/ENSG00000175063	8
GO:1903318	GO:1903318	negative regulation of protein maturation	8/808	54/19623	0.0015494	0.0152937	0.0121843	ENSG00000080618/ENSG00000089685/ENSG00000123838/ENSG00000123843/ENSG00000135919/ENSG00000137801/ENSG00000149131/ENSG00000167711	8
GO:0061351	GO:0061351	neural precursor cell proliferation	14/808	137/19623	0.00157191	0.0154846	0.0123364	ENSG00000066468/ENSG00000100644/ENSG00000105329/ENSG00000113758/ENSG00000116584/ENSG00000159217/ENSG00000159388/ENSG00000161800/ENSG00000165304/ENSG00000166145/ENSG00000167642/ENSG00000196924/ENSG00000205336/ENSG00000253368	14
GO:0007229	GO:0007229	integrin-mediated signaling pathway	12/808	108/19623	0.00163046	0.016029	0.0127702	ENSG00000005884/ENSG00000118137/ENSG00000130702/ENSG00000132470/ENSG00000132855/ENSG00000150093/ENSG00000158856/ENSG00000168542/ENSG00000168615/ENSG00000179051/ENSG00000196924/ENSG00000197122	12
GO:0001892	GO:0001892	embryonic placenta development	11/808	94/19623	0.00165421	0.0162298	0.0129302	ENSG00000066468/ENSG00000100644/ENSG00000112559/ENSG00000128342/ENSG00000137561/ENSG00000149418/ENSG00000166145/ENSG00000167244/ENSG00000167642/ENSG00000171345/ENSG00000181649	11
GO:0071156	GO:0071156	regulation of cell cycle arrest	13/808	123/19623	0.00168205	0.016464	0.0131167	ENSG00000009950/ENSG00000075218/ENSG00000101412/ENSG00000105329/ENSG00000111206/ENSG00000116017/ENSG00000123374/ENSG00000124766/ENSG00000134057/ENSG00000135446/ENSG00000159388/ENSG00000170312/ENSG00000185499	13
GO:0031333	GO:0031333	negative regulation of protein complex assembly	14/808	138/19623	0.00168481	0.016464	0.0131167	ENSG00000034510/ENSG00000042493/ENSG00000070087/ENSG00000101367/ENSG00000107984/ENSG00000116584/ENSG00000117632/ENSG00000124225/ENSG00000127831/ENSG00000158856/ENSG00000163932/ENSG00000179820/ENSG00000186480/ENSG00000197122	14
GO:0006972	GO:0006972	hyperosmotic response	5/808	22/19623	0.00171572	0.0165672	0.0131989	ENSG00000005471/ENSG00000060138/ENSG00000064651/ENSG00000116584/ENSG00000117394	5
GO:0010984	GO:0010984	regulation of lipoprotein particle clearance	5/808	22/19623	0.00171572	0.0165672	0.0131989	ENSG00000105550/ENSG00000110245/ENSG00000112293/ENSG00000130208/ENSG00000234906	5
GO:0019400	GO:0019400	alditol metabolic process	5/808	22/19623	0.00171572	0.0165672	0.0131989	ENSG00000100889/ENSG00000124253/ENSG00000132855/ENSG00000140263/ENSG00000166391	5
GO:0043090	GO:0043090	amino acid import	5/808	22/19623	0.00171572	0.0165672	0.0131989	ENSG00000105281/ENSG00000110436/ENSG00000139514/ENSG00000157103/ENSG00000168385	5
GO:0051194	GO:0051194	positive regulation of cofactor metabolic process	5/808	22/19623	0.00171572	0.0165672	0.0131989	ENSG00000009950/ENSG00000100644/ENSG00000158571/ENSG00000167588/ENSG00000170525	5
GO:0051383	GO:0051383	kinetochore organization	5/808	22/19623	0.00171572	0.0165672	0.0131989	ENSG00000113810/ENSG00000117724/ENSG00000143228/ENSG00000167513/ENSG00000203760	5
GO:0006734	GO:0006734	NADH metabolic process	7/808	43/19623	0.00172575	0.0165888	0.0132162	ENSG00000067057/ENSG00000067225/ENSG00000100889/ENSG00000111674/ENSG00000136872/ENSG00000143627/ENSG00000167588	7
GO:0009268	GO:0009268	response to pH	7/808	43/19623	0.00172575	0.0165888	0.0132162	ENSG00000112293/ENSG00000121361/ENSG00000124253/ENSG00000132386/ENSG00000137561/ENSG00000188338/ENSG00000197122	7
GO:0045841	GO:0045841	negative regulation of mitotic metaphase/anaphase transition	6/808	32/19623	0.00173154	0.0165888	0.0132162	ENSG00000071539/ENSG00000117724/ENSG00000134057/ENSG00000156970/ENSG00000166851/ENSG00000167513	6
GO:0045923	GO:0045923	positive regulation of fatty acid metabolic process	6/808	32/19623	0.00173154	0.0165888	0.0132162	ENSG00000009950/ENSG00000110243/ENSG00000118137/ENSG00000130988/ENSG00000163586/ENSG00000234906	6
GO:0019320	GO:0019320	hexose catabolic process	8/808	55/19623	0.0017489	0.0167223	0.0133225	ENSG00000067057/ENSG00000067225/ENSG00000111674/ENSG00000136872/ENSG00000138030/ENSG00000143627/ENSG00000165092/ENSG00000168237	8
GO:0051260	GO:0051260	protein homooligomerization	28/808	374/19623	0.00177939	0.0169807	0.0135283	ENSG00000008394/ENSG00000036473/ENSG00000067225/ENSG00000096433/ENSG00000100379/ENSG00000104081/ENSG00000110436/ENSG00000113600/ENSG00000114346/ENSG00000115419/ENSG00000116761/ENSG00000118520/ENSG00000124713/ENSG00000125753/ENSG00000130203/ENSG00000147647/ENSG00000151224/ENSG00000151790/ENSG00000157103/ENSG00000165140/ENSG00000167772/ENSG00000169738/ENSG00000175003/ENSG00000176974/ENSG00000197122…	28
GO:0050678	GO:0050678	regulation of epithelial cell proliferation	28/808	375/19623	0.00184996	0.0176197	0.0140375	ENSG00000051523/ENSG00000066468/ENSG00000080618/ENSG00000091136/ENSG00000091583/ENSG00000100644/ENSG00000101052/ENSG00000105329/ENSG00000105707/ENSG00000114446/ENSG00000118520/ENSG00000125398/ENSG00000130203/ENSG00000130988/ENSG00000132386/ENSG00000132541/ENSG00000135862/ENSG00000137801/ENSG00000158125/ENSG00000163235/ENSG00000164104/ENSG00000169083/ENSG00000171236/ENSG00000173511/ENSG00000173531…	28
GO:0009166	GO:0009166	nucleotide catabolic process	16/808	171/19623	0.00191213	0.0181411	0.0144529	ENSG00000009950/ENSG00000067057/ENSG00000067225/ENSG00000100644/ENSG00000111674/ENSG00000136872/ENSG00000143627/ENSG00000156510/ENSG00000158125/ENSG00000158571/ENSG00000160191/ENSG00000165140/ENSG00000167588/ENSG00000170525/ENSG00000197444/ENSG00000204653	16
GO:0050680	GO:0050680	negative regulation of epithelial cell proliferation	16/808	171/19623	0.00191213	0.0181411	0.0144529	ENSG00000066468/ENSG00000080618/ENSG00000091583/ENSG00000101052/ENSG00000105329/ENSG00000105707/ENSG00000114446/ENSG00000125398/ENSG00000130203/ENSG00000130988/ENSG00000132386/ENSG00000132541/ENSG00000137801/ENSG00000158125/ENSG00000169083/ENSG00000179222	16
GO:0034109	GO:0034109	homotypic cell-cell adhesion	10/808	82/19623	0.00194333	0.0184014	0.0146602	ENSG00000046604/ENSG00000135919/ENSG00000158856/ENSG00000163932/ENSG00000171557/ENSG00000171560/ENSG00000171564/ENSG00000183044/ENSG00000196924/ENSG00000213719	10
GO:0010043	GO:0010043	response to zinc ion	8/808	56/19623	0.00196814	0.0186003	0.0148187	ENSG00000021826/ENSG00000036473/ENSG00000118520/ENSG00000125148/ENSG00000138030/ENSG00000162882/ENSG00000187193/ENSG00000205362	8
GO:0006979	GO:0006979	response to oxidative stress	34/808	487/19623	0.0019892	0.018763	0.0149483	ENSG00000008394/ENSG00000051523/ENSG00000084207/ENSG00000100644/ENSG00000100985/ENSG00000101323/ENSG00000108821/ENSG00000114346/ENSG00000116157/ENSG00000118520/ENSG00000123374/ENSG00000130203/ENSG00000130649/ENSG00000130988/ENSG00000134602/ENSG00000142192/ENSG00000145386/ENSG00000156711/ENSG00000157227/ENSG00000157240/ENSG00000160211/ENSG00000163586/ENSG00000163932/ENSG00000165304/ENSG00000165471…	34
GO:0030111	GO:0030111	regulation of Wnt signaling pathway	28/808	377/19623	0.00199836	0.0188131	0.0149882	ENSG00000005884/ENSG00000018408/ENSG00000035499/ENSG00000066468/ENSG00000095739/ENSG00000106723/ENSG00000107816/ENSG00000107984/ENSG00000108821/ENSG00000112559/ENSG00000115457/ENSG00000120057/ENSG00000122870/ENSG00000124766/ENSG00000125398/ENSG00000130203/ENSG00000142192/ENSG00000146038/ENSG00000146678/ENSG00000154856/ENSG00000164932/ENSG00000165238/ENSG00000169862/ENSG00000182704/ENSG00000197122…	28
GO:0006760	GO:0006760	folic acid-containing compound metabolic process	6/808	33/19623	0.00204367	0.0190567	0.0151823	ENSG00000100714/ENSG00000144908/ENSG00000160282/ENSG00000176890/ENSG00000176974/ENSG00000179761	6
GO:1902100	GO:1902100	negative regulation of metaphase/anaphase transition of cell cycle	6/808	33/19623	0.00204367	0.0190567	0.0151823	ENSG00000071539/ENSG00000117724/ENSG00000134057/ENSG00000156970/ENSG00000166851/ENSG00000167513	6
GO:1902624	GO:1902624	positive regulation of neutrophil migration	6/808	33/19623	0.00204367	0.0190567	0.0151823	ENSG00000124875/ENSG00000128340/ENSG00000129988/ENSG00000163735/ENSG00000163739/ENSG00000169429	6
GO:0030299	GO:0030299	intestinal cholesterol absorption	4/808	14/19623	0.00205154	0.0190567	0.0151823	ENSG00000110243/ENSG00000118137/ENSG00000143921/ENSG00000158874	4
GO:0034111	GO:0034111	negative regulation of homotypic cell-cell adhesion	4/808	14/19623	0.00205154	0.0190567	0.0151823	ENSG00000135919/ENSG00000163932/ENSG00000171557/ENSG00000183044	4
GO:0043650	GO:0043650	dicarboxylic acid biosynthetic process	4/808	14/19623	0.00205154	0.0190567	0.0151823	ENSG00000100714/ENSG00000115419/ENSG00000153086/ENSG00000162882	4
GO:0072182	GO:0072182	regulation of nephron tubule epithelial cell differentiation	4/808	14/19623	0.00205154	0.0190567	0.0151823	ENSG00000007062/ENSG00000018408/ENSG00000128342/ENSG00000272398	4
GO:0010971	GO:0010971	positive regulation of G2/M transition of mitotic cell cycle	5/808	23/19623	0.00211883	0.0196444	0.0156505	ENSG00000134057/ENSG00000135446/ENSG00000142192/ENSG00000170312/ENSG00000179051	5
GO:0090277	GO:0090277	positive regulation of peptide hormone secretion	11/808	97/19623	0.00213277	0.0197362	0.0157236	ENSG00000001626/ENSG00000100644/ENSG00000100889/ENSG00000106327/ENSG00000112293/ENSG00000124766/ENSG00000138207/ENSG00000171557/ENSG00000171560/ENSG00000171564/ENSG00000183044	11
GO:0045017	GO:0045017	glycerolipid biosynthetic process	24/808	308/19623	0.00218449	0.0201766	0.0160745	ENSG00000035115/ENSG00000066468/ENSG00000068078/ENSG00000087111/ENSG00000100889/ENSG00000112293/ENSG00000118137/ENSG00000124253/ENSG00000129353/ENSG00000130988/ENSG00000143036/ENSG00000143845/ENSG00000151365/ENSG00000153395/ENSG00000158201/ENSG00000158874/ENSG00000164089/ENSG00000166391/ENSG00000167588/ENSG00000168389/ENSG00000176454/ENSG00000188257/ENSG00000214078/ENSG00000214274	24
GO:0045913	GO:0045913	positive regulation of carbohydrate metabolic process	9/808	70/19623	0.00223111	0.0205683	0.0163866	ENSG00000009950/ENSG00000100644/ENSG00000112293/ENSG00000130988/ENSG00000158571/ENSG00000167244/ENSG00000167588/ENSG00000170525/ENSG00000197122	9
GO:0046939	GO:0046939	nucleotide phosphorylation	13/808	127/19623	0.00224297	0.0206387	0.0164427	ENSG00000009950/ENSG00000067057/ENSG00000067225/ENSG00000100644/ENSG00000111674/ENSG00000136872/ENSG00000143627/ENSG00000156510/ENSG00000158571/ENSG00000165140/ENSG00000167588/ENSG00000170525/ENSG00000197444	13
GO:0046688	GO:0046688	response to copper ion	7/808	45/19623	0.0022635	0.0207832	0.0165578	ENSG00000125148/ENSG00000140263/ENSG00000140465/ENSG00000140505/ENSG00000170312/ENSG00000187193/ENSG00000205362	7
GO:0009206	GO:0009206	purine ribonucleoside triphosphate biosynthetic process	15/808	158/19623	0.00226718	0.0207832	0.0165578	ENSG00000009950/ENSG00000067057/ENSG00000067225/ENSG00000100644/ENSG00000105329/ENSG00000106348/ENSG00000111674/ENSG00000136872/ENSG00000143627/ENSG00000156510/ENSG00000158571/ENSG00000165140/ENSG00000167588/ENSG00000170525/ENSG00000197444	15
GO:0007266	GO:0007266	Rho protein signal transduction	19/808	224/19623	0.0023839	0.0218122	0.0173776	ENSG00000005884/ENSG00000104140/ENSG00000106683/ENSG00000110245/ENSG00000114346/ENSG00000116584/ENSG00000117632/ENSG00000118137/ENSG00000128283/ENSG00000128340/ENSG00000130203/ENSG00000131037/ENSG00000150093/ENSG00000164692/ENSG00000168542/ENSG00000180263/ENSG00000198758/ENSG00000205336/ENSG00000213977	19
GO:1900027	GO:1900027	regulation of ruffle assembly	6/808	34/19623	0.00239648	0.0218864	0.0174367	ENSG00000035115/ENSG00000070087/ENSG00000131037/ENSG00000179051/ENSG00000184292/ENSG00000198758	6
GO:0045995	GO:0045995	regulation of embryonic development	13/808	128/19623	0.00240492	0.0219224	0.0174654	ENSG00000107984/ENSG00000112655/ENSG00000118137/ENSG00000130702/ENSG00000136830/ENSG00000157240/ENSG00000161800/ENSG00000169083/ENSG00000170312/ENSG00000179820/ENSG00000181649/ENSG00000204262/ENSG00000275410	13
GO:0009145	GO:0009145	purine nucleoside triphosphate biosynthetic process	15/808	159/19623	0.00241073	0.0219345	0.017475	ENSG00000009950/ENSG00000067057/ENSG00000067225/ENSG00000100644/ENSG00000105329/ENSG00000106348/ENSG00000111674/ENSG00000136872/ENSG00000143627/ENSG00000156510/ENSG00000158571/ENSG00000165140/ENSG00000167588/ENSG00000170525/ENSG00000197444	15
GO:0006977	GO:0006977	DNA damage response, signal transduction by p53 class mediator resulting in cell cycle arrest	9/808	71/19623	0.00246368	0.0222917	0.0177596	ENSG00000075218/ENSG00000101412/ENSG00000116017/ENSG00000123374/ENSG00000124766/ENSG00000134057/ENSG00000159388/ENSG00000170312/ENSG00000185499	9
GO:0032272	GO:0032272	negative regulation of protein polymerization	9/808	71/19623	0.00246368	0.0222917	0.0177596	ENSG00000034510/ENSG00000042493/ENSG00000070087/ENSG00000101367/ENSG00000117632/ENSG00000127831/ENSG00000158856/ENSG00000163932/ENSG00000179820	9
GO:0046889	GO:0046889	positive regulation of lipid biosynthetic process	9/808	71/19623	0.00246368	0.0222917	0.0177596	ENSG00000009950/ENSG00000110243/ENSG00000112293/ENSG00000118137/ENSG00000130203/ENSG00000130988/ENSG00000163932/ENSG00000170509/ENSG00000234906	9
GO:0051784	GO:0051784	negative regulation of nuclear division	8/808	58/19623	0.00247123	0.0223188	0.0177811	ENSG00000071539/ENSG00000117724/ENSG00000128342/ENSG00000134057/ENSG00000156970/ENSG00000164611/ENSG00000166851/ENSG00000167513	8
GO:0071322	GO:0071322	cellular response to carbohydrate stimulus	14/808	144/19623	0.00251286	0.0226529	0.0180473	ENSG00000001626/ENSG00000009950/ENSG00000051523/ENSG00000080618/ENSG00000100644/ENSG00000100889/ENSG00000102225/ENSG00000105550/ENSG00000112293/ENSG00000124253/ENSG00000124766/ENSG00000132386/ENSG00000156711/ENSG00000167910	14
GO:0071560	GO:0071560	cellular response to transforming growth factor beta stimulus	20/808	242/19623	0.00251871	0.0226637	0.018056	ENSG00000005884/ENSG00000066468/ENSG00000095739/ENSG00000105329/ENSG00000108821/ENSG00000118520/ENSG00000124225/ENSG00000125398/ENSG00000133110/ENSG00000134986/ENSG00000137801/ENSG00000164692/ENSG00000168542/ENSG00000168615/ENSG00000168743/ENSG00000170801/ENSG00000171236/ENSG00000186174/ENSG00000197122/ENSG00000242265	20
GO:0009142	GO:0009142	nucleoside triphosphate biosynthetic process	16/808	176/19623	0.00256351	0.0229386	0.018275	ENSG00000009950/ENSG00000067057/ENSG00000067225/ENSG00000100644/ENSG00000105329/ENSG00000106348/ENSG00000111674/ENSG00000136872/ENSG00000143627/ENSG00000156510/ENSG00000158571/ENSG00000165140/ENSG00000167588/ENSG00000170525/ENSG00000176890/ENSG00000197444	16
GO:0032355	GO:0032355	response to estradiol	13/808	129/19623	0.00257632	0.0229386	0.018275	ENSG00000005471/ENSG00000057593/ENSG00000084207/ENSG00000084674/ENSG00000105329/ENSG00000108821/ENSG00000115457/ENSG00000133110/ENSG00000140505/ENSG00000145386/ENSG00000157103/ENSG00000172379/ENSG00000241635	13
GO:0071548	GO:0071548	response to dexamethasone	7/808	46/19623	0.00257662	0.0229386	0.018275	ENSG00000005471/ENSG00000021826/ENSG00000100889/ENSG00000105329/ENSG00000118520/ENSG00000124253/ENSG00000132386	7
GO:1902475	GO:1902475	L-alpha-amino acid transmembrane transport	7/808	46/19623	0.00257662	0.0229386	0.018275	ENSG00000105281/ENSG00000110436/ENSG00000111371/ENSG00000139514/ENSG00000168385/ENSG00000182902/ENSG00000188338	7
GO:0019682	GO:0019682	glyceraldehyde-3-phosphate metabolic process	5/808	24/19623	0.00258682	0.0229386	0.018275	ENSG00000136872/ENSG00000138030/ENSG00000160211/ENSG00000165092/ENSG00000168237	5
GO:0071459	GO:0071459	protein localization to chromosome, centromeric region	5/808	24/19623	0.00258682	0.0229386	0.018275	ENSG00000156970/ENSG00000167513/ENSG00000170312/ENSG00000178999/ENSG00000179051	5
GO:1903792	GO:1903792	negative regulation of anion transport	5/808	24/19623	0.00258682	0.0229386	0.018275	ENSG00000137801/ENSG00000183044/ENSG00000185101/ENSG00000186115/ENSG00000198648	5
GO:1903959	GO:1903959	regulation of anion transmembrane transport	5/808	24/19623	0.00258682	0.0229386	0.018275	ENSG00000001626/ENSG00000137801/ENSG00000168385/ENSG00000185101/ENSG00000198648	5
GO:0000302	GO:0000302	response to reactive oxygen species	20/808	243/19623	0.00264171	0.023383	0.018629	ENSG00000084207/ENSG00000100985/ENSG00000108821/ENSG00000114346/ENSG00000118520/ENSG00000123374/ENSG00000130203/ENSG00000130649/ENSG00000130988/ENSG00000134602/ENSG00000145386/ENSG00000156711/ENSG00000163586/ENSG00000163932/ENSG00000168615/ENSG00000170312/ENSG00000176894/ENSG00000183010/ENSG00000197122/ENSG00000257017	20
GO:0043687	GO:0043687	post-translational protein modification	34/808	496/19623	0.00267063	0.0235962	0.0187989	ENSG00000006118/ENSG00000047457/ENSG00000072080/ENSG00000081051/ENSG00000084674/ENSG00000091136/ENSG00000091513/ENSG00000099937/ENSG00000100644/ENSG00000109046/ENSG00000110243/ENSG00000112293/ENSG00000113889/ENSG00000115363/ENSG00000115718/ENSG00000116260/ENSG00000117601/ENSG00000118137/ENSG00000118785/ENSG00000130203/ENSG00000135862/ENSG00000140093/ENSG00000142192/ENSG00000145192/ENSG00000146678…	34
GO:0009109	GO:0009109	coenzyme catabolic process	4/808	15/19623	0.00270713	0.0237739	0.0189405	ENSG00000144908/ENSG00000171903/ENSG00000186115/ENSG00000204653	4
GO:0032536	GO:0032536	regulation of cell projection size	4/808	15/19623	0.00270713	0.0237739	0.0189405	ENSG00000006611/ENSG00000092820/ENSG00000099834/ENSG00000127831	4
GO:0098856	GO:0098856	intestinal lipid absorption	4/808	15/19623	0.00270713	0.0237739	0.0189405	ENSG00000110243/ENSG00000118137/ENSG00000143921/ENSG00000158874	4
GO:0072431	GO:0072431	signal transduction involved in mitotic G1 DNA damage checkpoint	9/808	72/19623	0.00271507	0.0237739	0.0189405	ENSG00000075218/ENSG00000101412/ENSG00000116017/ENSG00000123374/ENSG00000124766/ENSG00000134057/ENSG00000159388/ENSG00000170312/ENSG00000185499	9
GO:1902400	GO:1902400	intracellular signal transduction involved in G1 DNA damage checkpoint	9/808	72/19623	0.00271507	0.0237739	0.0189405	ENSG00000075218/ENSG00000101412/ENSG00000116017/ENSG00000123374/ENSG00000124766/ENSG00000134057/ENSG00000159388/ENSG00000170312/ENSG00000185499	9
GO:0090288	GO:0090288	negative regulation of cellular response to growth factor stimulus	15/808	161/19623	0.00272046	0.0237785	0.0189441	ENSG00000095739/ENSG00000105329/ENSG00000107984/ENSG00000113905/ENSG00000124225/ENSG00000136830/ENSG00000137801/ENSG00000157240/ENSG00000158125/ENSG00000168509/ENSG00000170801/ENSG00000180875/ENSG00000186174/ENSG00000187045/ENSG00000242265	15
GO:0097237	GO:0097237	cellular response to toxic substance	21/808	261/19623	0.00274849	0.0239806	0.0191051	ENSG00000005471/ENSG00000008394/ENSG00000021826/ENSG00000084207/ENSG00000114346/ENSG00000116157/ENSG00000118520/ENSG00000130203/ENSG00000130988/ENSG00000134602/ENSG00000156711/ENSG00000163586/ENSG00000163631/ENSG00000163932/ENSG00000170312/ENSG00000183010/ENSG00000204444/ENSG00000211445/ENSG00000241635/ENSG00000243955/ENSG00000257017	21
GO:0060135	GO:0060135	maternal process involved in female pregnancy	8/808	59/19623	0.00275785	0.0240193	0.019136	ENSG00000005884/ENSG00000046604/ENSG00000118520/ENSG00000118785/ENSG00000128342/ENSG00000137673/ENSG00000169083/ENSG00000182195	8
GO:0002028	GO:0002028	regulation of sodium ion transport	10/808	86/19623	0.00277734	0.0241032	0.0192028	ENSG00000052344/ENSG00000069849/ENSG00000088992/ENSG00000089356/ENSG00000105329/ENSG00000135919/ENSG00000137731/ENSG00000163399/ENSG00000165238/ENSG00000198648	10
GO:0019217	GO:0019217	regulation of fatty acid metabolic process	10/808	86/19623	0.00277734	0.0241032	0.0192028	ENSG00000004799/ENSG00000009950/ENSG00000110243/ENSG00000110245/ENSG00000118137/ENSG00000130208/ENSG00000130988/ENSG00000163586/ENSG00000186480/ENSG00000234906	10
GO:0071549	GO:0071549	cellular response to dexamethasone stimulus	6/808	35/19623	0.00279318	0.0241548	0.0192439	ENSG00000005471/ENSG00000100889/ENSG00000105329/ENSG00000118520/ENSG00000124253/ENSG00000132386	6
GO:0090022	GO:0090022	regulation of neutrophil chemotaxis	6/808	35/19623	0.00279318	0.0241548	0.0192439	ENSG00000124875/ENSG00000128340/ENSG00000129988/ENSG00000163735/ENSG00000163739/ENSG00000169429	6
GO:0001678	GO:0001678	cellular glucose homeostasis	14/808	146/19623	0.00285396	0.0246368	0.0196279	ENSG00000001626/ENSG00000009950/ENSG00000051523/ENSG00000080618/ENSG00000100644/ENSG00000100889/ENSG00000102225/ENSG00000105550/ENSG00000112293/ENSG00000124253/ENSG00000124766/ENSG00000132386/ENSG00000156510/ENSG00000167910	14
GO:0006323	GO:0006323	DNA packaging	19/808	228/19623	0.00290583	0.0250404	0.0199494	ENSG00000010292/ENSG00000073111/ENSG00000099284/ENSG00000100162/ENSG00000105011/ENSG00000113810/ENSG00000121152/ENSG00000123485/ENSG00000125398/ENSG00000131747/ENSG00000134057/ENSG00000137309/ENSG00000137804/ENSG00000146670/ENSG00000164104/ENSG00000170312/ENSG00000187109/ENSG00000188486/ENSG00000203760	19
GO:0009124	GO:0009124	nucleoside monophosphate biosynthetic process	17/808	195/19623	0.00297164	0.0255174	0.0203295	ENSG00000009950/ENSG00000067057/ENSG00000067225/ENSG00000100644/ENSG00000105329/ENSG00000106348/ENSG00000111674/ENSG00000136872/ENSG00000143627/ENSG00000156510/ENSG00000158571/ENSG00000165140/ENSG00000167588/ENSG00000170525/ENSG00000176890/ENSG00000176974/ENSG00000197444	17
GO:0022408	GO:0022408	negative regulation of cell-cell adhesion	17/808	195/19623	0.00297164	0.0255174	0.0203295	ENSG00000101384/ENSG00000105329/ENSG00000118137/ENSG00000118520/ENSG00000119888/ENSG00000122194/ENSG00000129654/ENSG00000130707/ENSG00000134258/ENSG00000135919/ENSG00000146072/ENSG00000163932/ENSG00000167642/ENSG00000171557/ENSG00000179820/ENSG00000183044/ENSG00000197329	17
GO:0072401	GO:0072401	signal transduction involved in DNA integrity checkpoint	10/808	87/19623	0.00302507	0.0258853	0.0206226	ENSG00000075218/ENSG00000101412/ENSG00000116017/ENSG00000123374/ENSG00000124766/ENSG00000134057/ENSG00000159388/ENSG00000166851/ENSG00000170312/ENSG00000185499	10
GO:0072422	GO:0072422	signal transduction involved in DNA damage checkpoint	10/808	87/19623	0.00302507	0.0258853	0.0206226	ENSG00000075218/ENSG00000101412/ENSG00000116017/ENSG00000123374/ENSG00000124766/ENSG00000134057/ENSG00000159388/ENSG00000166851/ENSG00000170312/ENSG00000185499	10
GO:0071559	GO:0071559	response to transforming growth factor beta	20/808	246/19623	0.00304141	0.0259796	0.0206977	ENSG00000005884/ENSG00000066468/ENSG00000095739/ENSG00000105329/ENSG00000108821/ENSG00000118520/ENSG00000124225/ENSG00000125398/ENSG00000133110/ENSG00000134986/ENSG00000137801/ENSG00000164692/ENSG00000168542/ENSG00000168615/ENSG00000168743/ENSG00000170801/ENSG00000171236/ENSG00000186174/ENSG00000197122/ENSG00000242265	20
GO:0009914	GO:0009914	hormone transport	26/808	352/19623	0.00305543	0.0260395	0.0207455	ENSG00000001626/ENSG00000005471/ENSG00000096433/ENSG00000100644/ENSG00000100889/ENSG00000102225/ENSG00000106327/ENSG00000112293/ENSG00000117394/ENSG00000118271/ENSG00000118785/ENSG00000123561/ENSG00000124766/ENSG00000128342/ENSG00000132639/ENSG00000134538/ENSG00000136830/ENSG00000138207/ENSG00000163581/ENSG00000171557/ENSG00000171560/ENSG00000171564/ENSG00000175003/ENSG00000183044/ENSG00000275410…	26
GO:0021915	GO:0021915	neural tube development	15/808	163/19623	0.00306234	0.0260395	0.0207455	ENSG00000074219/ENSG00000100644/ENSG00000100714/ENSG00000101052/ENSG00000105329/ENSG00000112655/ENSG00000114446/ENSG00000124766/ENSG00000125753/ENSG00000149418/ENSG00000157240/ENSG00000164932/ENSG00000165821/ENSG00000166145/ENSG00000167642	15
GO:0051893	GO:0051893	regulation of focal adhesion assembly	8/808	60/19623	0.00306974	0.0260395	0.0207455	ENSG00000113905/ENSG00000137801/ENSG00000140575/ENSG00000157227/ENSG00000158856/ENSG00000179051/ENSG00000197122/ENSG00000198728	8
GO:0090109	GO:0090109	regulation of cell-substrate junction assembly	8/808	60/19623	0.00306974	0.0260395	0.0207455	ENSG00000113905/ENSG00000137801/ENSG00000140575/ENSG00000157227/ENSG00000158856/ENSG00000179051/ENSG00000197122/ENSG00000198728	8
GO:0120033	GO:0120033	negative regulation of plasma membrane bounded cell projection assembly	5/808	25/19623	0.00312539	0.0264656	0.0210849	ENSG00000070087/ENSG00000076864/ENSG00000113905/ENSG00000163932/ENSG00000184292	5
GO:0006754	GO:0006754	ATP biosynthetic process	14/808	148/19623	0.00323216	0.0273224	0.0217675	ENSG00000009950/ENSG00000067057/ENSG00000067225/ENSG00000100644/ENSG00000105329/ENSG00000111674/ENSG00000136872/ENSG00000143627/ENSG00000156510/ENSG00000158571/ENSG00000165140/ENSG00000167588/ENSG00000170525/ENSG00000197444	14
GO:0009201	GO:0009201	ribonucleoside triphosphate biosynthetic process	15/808	164/19623	0.00324609	0.0273927	0.0218235	ENSG00000009950/ENSG00000067057/ENSG00000067225/ENSG00000100644/ENSG00000105329/ENSG00000106348/ENSG00000111674/ENSG00000136872/ENSG00000143627/ENSG00000156510/ENSG00000158571/ENSG00000165140/ENSG00000167588/ENSG00000170525/ENSG00000197444	15
GO:0072413	GO:0072413	signal transduction involved in mitotic cell cycle checkpoint	9/808	74/19623	0.00327853	0.0275239	0.021928	ENSG00000075218/ENSG00000101412/ENSG00000116017/ENSG00000123374/ENSG00000124766/ENSG00000134057/ENSG00000159388/ENSG00000170312/ENSG00000185499	9
GO:1902402	GO:1902402	signal transduction involved in mitotic DNA damage checkpoint	9/808	74/19623	0.00327853	0.0275239	0.021928	ENSG00000075218/ENSG00000101412/ENSG00000116017/ENSG00000123374/ENSG00000124766/ENSG00000134057/ENSG00000159388/ENSG00000170312/ENSG00000185499	9
GO:1902403	GO:1902403	signal transduction involved in mitotic DNA integrity checkpoint	9/808	74/19623	0.00327853	0.0275239	0.021928	ENSG00000075218/ENSG00000101412/ENSG00000116017/ENSG00000123374/ENSG00000124766/ENSG00000134057/ENSG00000159388/ENSG00000170312/ENSG00000185499	9
GO:0072395	GO:0072395	signal transduction involved in cell cycle checkpoint	10/808	88/19623	0.0032901	0.0275291	0.0219322	ENSG00000075218/ENSG00000101412/ENSG00000116017/ENSG00000123374/ENSG00000124766/ENSG00000134057/ENSG00000159388/ENSG00000166851/ENSG00000170312/ENSG00000185499	10
GO:0007080	GO:0007080	mitotic metaphase plate congression	7/808	48/19623	0.00330169	0.0275291	0.0219322	ENSG00000134057/ENSG00000134690/ENSG00000142945/ENSG00000143228/ENSG00000146670/ENSG00000167513/ENSG00000237649	7
GO:0032964	GO:0032964	collagen biosynthetic process	7/808	48/19623	0.00330169	0.0275291	0.0219322	ENSG00000105329/ENSG00000108821/ENSG00000118520/ENSG00000141696/ENSG00000149257/ENSG00000167711/ENSG00000180210	7
GO:0045839	GO:0045839	negative regulation of mitotic nuclear division	7/808	48/19623	0.00330169	0.0275291	0.0219322	ENSG00000071539/ENSG00000117724/ENSG00000134057/ENSG00000156970/ENSG00000164611/ENSG00000166851/ENSG00000167513	7
GO:0044706	GO:0044706	multi-multicellular organism process	19/808	231/19623	0.00335718	0.0279441	0.0222628	ENSG00000005884/ENSG00000046604/ENSG00000077942/ENSG00000100985/ENSG00000105329/ENSG00000106927/ENSG00000115457/ENSG00000117394/ENSG00000118520/ENSG00000118785/ENSG00000128342/ENSG00000135919/ENSG00000137673/ENSG00000140465/ENSG00000169083/ENSG00000182195/ENSG00000188338/ENSG00000189143/ENSG00000204580	19
GO:0071333	GO:0071333	cellular response to glucose stimulus	13/808	133/19623	0.0033649	0.0279607	0.022276	ENSG00000001626/ENSG00000009950/ENSG00000051523/ENSG00000080618/ENSG00000100644/ENSG00000100889/ENSG00000102225/ENSG00000105550/ENSG00000112293/ENSG00000124253/ENSG00000124766/ENSG00000132386/ENSG00000167910	13
GO:0055076	GO:0055076	transition metal ion homeostasis	14/808	149/19623	0.00343608	0.0284809	0.0226905	ENSG00000047457/ENSG00000091513/ENSG00000100644/ENSG00000106327/ENSG00000107819/ENSG00000110169/ENSG00000125148/ENSG00000141424/ENSG00000142192/ENSG00000163975/ENSG00000168509/ENSG00000187045/ENSG00000187193/ENSG00000205362	14
GO:0019218	GO:0019218	regulation of steroid metabolic process	12/808	118/19623	0.00343916	0.0284809	0.0226905	ENSG00000084674/ENSG00000100003/ENSG00000110243/ENSG00000118137/ENSG00000130203/ENSG00000130208/ENSG00000149809/ENSG00000158874/ENSG00000163399/ENSG00000167910/ENSG00000186480/ENSG00000241635	12
GO:0022900	GO:0022900	electron transport chain	17/808	198/19623	0.00347705	0.0287322	0.0228907	ENSG00000025423/ENSG00000051523/ENSG00000111275/ENSG00000132837/ENSG00000134057/ENSG00000138356/ENSG00000139547/ENSG00000140505/ENSG00000151552/ENSG00000158125/ENSG00000159423/ENSG00000162482/ENSG00000162882/ENSG00000166347/ENSG00000167588/ENSG00000170312/ENSG00000198610	17
GO:0008228	GO:0008228	opsonization	4/808	16/19623	0.00349303	0.0287322	0.0228907	ENSG00000123838/ENSG00000123843/ENSG00000129988/ENSG00000165471	4
GO:0032930	GO:0032930	positive regulation of superoxide anion generation	4/808	16/19623	0.00349303	0.0287322	0.0228907	ENSG00000051523/ENSG00000084207/ENSG00000105329/ENSG00000163932	4
GO:0072160	GO:0072160	nephron tubule epithelial cell differentiation	4/808	16/19623	0.00349303	0.0287322	0.0228907	ENSG00000007062/ENSG00000018408/ENSG00000128342/ENSG00000272398	4
GO:0072593	GO:0072593	reactive oxygen species metabolic process	22/808	284/19623	0.003506	0.0287904	0.0229371	ENSG00000004799/ENSG00000021826/ENSG00000051523/ENSG00000084207/ENSG00000100644/ENSG00000105329/ENSG00000105852/ENSG00000111206/ENSG00000113492/ENSG00000128340/ENSG00000130707/ENSG00000130988/ENSG00000137801/ENSG00000140465/ENSG00000140505/ENSG00000158125/ENSG00000160211/ENSG00000163362/ENSG00000163932/ENSG00000180210/ENSG00000211445/ENSG00000257017	22
GO:0071103	GO:0071103	DNA conformation change	24/808	320/19623	0.0035697	0.0291468	0.023221	ENSG00000010292/ENSG00000073111/ENSG00000076003/ENSG00000099284/ENSG00000100162/ENSG00000101003/ENSG00000104738/ENSG00000105011/ENSG00000113810/ENSG00000121152/ENSG00000123485/ENSG00000125398/ENSG00000131747/ENSG00000134057/ENSG00000137309/ENSG00000137804/ENSG00000146670/ENSG00000164104/ENSG00000166508/ENSG00000170004/ENSG00000170312/ENSG00000187109/ENSG00000188486/ENSG00000203760	24
GO:0045981	GO:0045981	positive regulation of nucleotide metabolic process	10/808	89/19623	0.00357325	0.0291468	0.023221	ENSG00000009950/ENSG00000035862/ENSG00000100644/ENSG00000130203/ENSG00000132329/ENSG00000134057/ENSG00000158571/ENSG00000167588/ENSG00000170312/ENSG00000170525	10
GO:1900544	GO:1900544	positive regulation of purine nucleotide metabolic process	10/808	89/19623	0.00357325	0.0291468	0.023221	ENSG00000009950/ENSG00000035862/ENSG00000100644/ENSG00000130203/ENSG00000132329/ENSG00000134057/ENSG00000158571/ENSG00000167588/ENSG00000170312/ENSG00000170525	10
GO:1901655	GO:1901655	cellular response to ketone	10/808	89/19623	0.00357325	0.0291468	0.023221	ENSG00000001626/ENSG00000005471/ENSG00000100889/ENSG00000105329/ENSG00000118520/ENSG00000118785/ENSG00000124253/ENSG00000132386/ENSG00000169083/ENSG00000197122	10
GO:0019748	GO:0019748	secondary metabolic process	9/808	75/19623	0.00359275	0.029257	0.0233088	ENSG00000100197/ENSG00000105852/ENSG00000116761/ENSG00000140465/ENSG00000140505/ENSG00000151632/ENSG00000198077/ENSG00000198610/ENSG00000255974	9
GO:0034329	GO:0034329	cell junction assembly	20/808	250/19623	0.00365199	0.0296899	0.0236537	ENSG00000058085/ENSG00000061273/ENSG00000075618/ENSG00000113905/ENSG00000114346/ENSG00000124429/ENSG00000125753/ENSG00000130702/ENSG00000132470/ENSG00000135862/ENSG00000137801/ENSG00000140575/ENSG00000157227/ENSG00000158856/ENSG00000162458/ENSG00000179051/ENSG00000184363/ENSG00000196924/ENSG00000197122/ENSG00000198728	20
GO:0007565	GO:0007565	female pregnancy	17/808	199/19623	0.00366053	0.0297099	0.0236696	ENSG00000005884/ENSG00000046604/ENSG00000077942/ENSG00000100985/ENSG00000105329/ENSG00000106927/ENSG00000115457/ENSG00000117394/ENSG00000118520/ENSG00000118785/ENSG00000128342/ENSG00000137673/ENSG00000169083/ENSG00000182195/ENSG00000188338/ENSG00000189143/ENSG00000204580	17
GO:0071621	GO:0071621	granulocyte chemotaxis	12/808	119/19623	0.00368551	0.029863	0.0237916	ENSG00000106538/ENSG00000115009/ENSG00000124875/ENSG00000128340/ENSG00000129988/ENSG00000137801/ENSG00000163735/ENSG00000163739/ENSG00000169429/ENSG00000173432/ENSG00000189334/ENSG00000275152	12
GO:0002690	GO:0002690	positive regulation of leukocyte chemotaxis	11/808	104/19623	0.00369294	0.0298737	0.0238001	ENSG00000057593/ENSG00000106538/ENSG00000124875/ENSG00000128340/ENSG00000129988/ENSG00000137801/ENSG00000163735/ENSG00000163739/ENSG00000169429/ENSG00000173511/ENSG00000189334	11
GO:0006656	GO:0006656	phosphatidylcholine biosynthetic process	7/808	49/19623	0.00371788	0.02991	0.023829	ENSG00000118137/ENSG00000129353/ENSG00000143036/ENSG00000153395/ENSG00000158201/ENSG00000158874/ENSG00000168389	7
GO:0008207	GO:0008207	C21-steroid hormone metabolic process	6/808	37/19623	0.00373141	0.02991	0.023829	ENSG00000081051/ENSG00000122787/ENSG00000148795/ENSG00000151632/ENSG00000198610/ENSG00000277893	6
GO:0016572	GO:0016572	histone phosphorylation	6/808	37/19623	0.00373141	0.02991	0.023829	ENSG00000123374/ENSG00000134057/ENSG00000145386/ENSG00000163932/ENSG00000170312/ENSG00000178999	6
GO:0006144	GO:0006144	purine nucleobase metabolic process	5/808	26/19623	0.00374028	0.02991	0.023829	ENSG00000100714/ENSG00000118271/ENSG00000138356/ENSG00000158125/ENSG00000176974	5
GO:0034110	GO:0034110	regulation of homotypic cell-cell adhesion	5/808	26/19623	0.00374028	0.02991	0.023829	ENSG00000135919/ENSG00000158856/ENSG00000163932/ENSG00000171557/ENSG00000183044	5
GO:0060706	GO:0060706	cell differentiation involved in embryonic placenta development	5/808	26/19623	0.00374028	0.02991	0.023829	ENSG00000112559/ENSG00000128342/ENSG00000149418/ENSG00000167642/ENSG00000171345	5
GO:2001171	GO:2001171	positive regulation of ATP biosynthetic process	5/808	26/19623	0.00374028	0.02991	0.023829	ENSG00000009950/ENSG00000100644/ENSG00000158571/ENSG00000167588/ENSG00000170525	5
GO:0051310	GO:0051310	metaphase plate congression	8/808	62/19623	0.0037753	0.0301407	0.0240129	ENSG00000117724/ENSG00000134057/ENSG00000134690/ENSG00000142945/ENSG00000143228/ENSG00000146670/ENSG00000167513/ENSG00000237649	8
GO:0071331	GO:0071331	cellular response to hexose stimulus	13/808	135/19623	0.00382703	0.0305038	0.0243021	ENSG00000001626/ENSG00000009950/ENSG00000051523/ENSG00000080618/ENSG00000100644/ENSG00000100889/ENSG00000102225/ENSG00000105550/ENSG00000112293/ENSG00000124253/ENSG00000124766/ENSG00000132386/ENSG00000167910	13
GO:0051100	GO:0051100	negative regulation of binding	15/808	167/19623	0.00385242	0.0306562	0.0244235	ENSG00000075218/ENSG00000080910/ENSG00000100197/ENSG00000101367/ENSG00000101412/ENSG00000107984/ENSG00000112559/ENSG00000117632/ENSG00000117650/ENSG00000134389/ENSG00000163932/ENSG00000178999/ENSG00000213923/ENSG00000214078/ENSG00000244414	15
GO:0045833	GO:0045833	negative regulation of lipid metabolic process	10/808	90/19623	0.0038754	0.0306897	0.0244502	ENSG00000110245/ENSG00000112293/ENSG00000130203/ENSG00000130208/ENSG00000153395/ENSG00000158874/ENSG00000163399/ENSG00000186480/ENSG00000234906/ENSG00000241635	10
GO:0051781	GO:0051781	positive regulation of cell division	10/808	90/19623	0.0038754	0.0306897	0.0244502	ENSG00000066468/ENSG00000094804/ENSG00000105329/ENSG00000110492/ENSG00000114346/ENSG00000161800/ENSG00000163235/ENSG00000167244/ENSG00000173511/ENSG00000178999	10
GO:0014074	GO:0014074	response to purine-containing compound	14/808	151/19623	0.00387547	0.0306897	0.0244502	ENSG00000001626/ENSG00000021826/ENSG00000092820/ENSG00000103569/ENSG00000108821/ENSG00000124253/ENSG00000129596/ENSG00000142192/ENSG00000143627/ENSG00000157103/ENSG00000158571/ENSG00000158856/ENSG00000167588/ENSG00000172482	14
GO:0006970	GO:0006970	response to osmotic stress	9/808	76/19623	0.00393012	0.0310721	0.0247549	ENSG00000005471/ENSG00000060138/ENSG00000064651/ENSG00000103569/ENSG00000116584/ENSG00000117394/ENSG00000140263/ENSG00000156711/ENSG00000198648	9
GO:0009062	GO:0009062	fatty acid catabolic process	12/808	120/19623	0.00394587	0.0311462	0.0248139	ENSG00000100889/ENSG00000101323/ENSG00000113790/ENSG00000116882/ENSG00000124253/ENSG00000140284/ENSG00000158201/ENSG00000163586/ENSG00000168306/ENSG00000186115/ENSG00000186529/ENSG00000187048	12
GO:0071326	GO:0071326	cellular response to monosaccharide stimulus	13/808	136/19623	0.00407663	0.0321265	0.0255949	ENSG00000001626/ENSG00000009950/ENSG00000051523/ENSG00000080618/ENSG00000100644/ENSG00000100889/ENSG00000102225/ENSG00000105550/ENSG00000112293/ENSG00000124253/ENSG00000124766/ENSG00000132386/ENSG00000167910	13
GO:0051258	GO:0051258	protein polymerization	23/808	306/19623	0.0041684	0.0326208	0.0259887	ENSG00000034510/ENSG00000042493/ENSG00000070087/ENSG00000071051/ENSG00000101367/ENSG00000109072/ENSG00000116741/ENSG00000117632/ENSG00000125753/ENSG00000127831/ENSG00000128283/ENSG00000128298/ENSG00000128340/ENSG00000131037/ENSG00000158856/ENSG00000163932/ENSG00000171557/ENSG00000171560/ENSG00000171564/ENSG00000175063/ENSG00000179820/ENSG00000198758/ENSG00000214274	23
GO:0046847	GO:0046847	filopodium assembly	8/808	63/19623	0.00417199	0.0326208	0.0259887	ENSG00000075618/ENSG00000092820/ENSG00000108819/ENSG00000137942/ENSG00000158856/ENSG00000163932/ENSG00000180263/ENSG00000188157	8
GO:0071385	GO:0071385	cellular response to glucocorticoid stimulus	8/808	63/19623	0.00417199	0.0326208	0.0259887	ENSG00000005471/ENSG00000084207/ENSG00000100889/ENSG00000105329/ENSG00000118520/ENSG00000124253/ENSG00000132386/ENSG00000241635	8
GO:1903391	GO:1903391	regulation of adherens junction organization	8/808	63/19623	0.00417199	0.0326208	0.0259887	ENSG00000113905/ENSG00000137801/ENSG00000140575/ENSG00000157227/ENSG00000158856/ENSG00000179051/ENSG00000197122/ENSG00000198728	8
GO:0017001	GO:0017001	antibiotic catabolic process	7/808	50/19623	0.00417274	0.0326208	0.0259887	ENSG00000100889/ENSG00000105398/ENSG00000111275/ENSG00000124253/ENSG00000211445/ENSG00000241635/ENSG00000257017	7
GO:0046916	GO:0046916	cellular transition metal ion homeostasis	12/808	121/19623	0.00422081	0.0329439	0.0262461	ENSG00000047457/ENSG00000091513/ENSG00000100644/ENSG00000106327/ENSG00000110169/ENSG00000125148/ENSG00000141424/ENSG00000142192/ENSG00000168509/ENSG00000187045/ENSG00000187193/ENSG00000205362	12
GO:0034404	GO:0034404	nucleobase-containing small molecule biosynthetic process	18/808	219/19623	0.00426975	0.0331907	0.0264427	ENSG00000009950/ENSG00000054179/ENSG00000067057/ENSG00000067225/ENSG00000100644/ENSG00000106348/ENSG00000111674/ENSG00000136872/ENSG00000143627/ENSG00000156510/ENSG00000158125/ENSG00000158571/ENSG00000160191/ENSG00000165140/ENSG00000167588/ENSG00000170525/ENSG00000197444/ENSG00000204653	18
GO:0009395	GO:0009395	phospholipid catabolic process	6/808	38/19623	0.0042796	0.0331907	0.0264427	ENSG00000130208/ENSG00000132855/ENSG00000158874/ENSG00000163932/ENSG00000182156/ENSG00000234906	6
GO:0019432	GO:0019432	triglyceride biosynthetic process	6/808	38/19623	0.0042796	0.0331907	0.0264427	ENSG00000100889/ENSG00000112293/ENSG00000124253/ENSG00000130988/ENSG00000151365/ENSG00000166391	6
GO:1902622	GO:1902622	regulation of neutrophil migration	6/808	38/19623	0.0042796	0.0331907	0.0264427	ENSG00000124875/ENSG00000128340/ENSG00000129988/ENSG00000163735/ENSG00000163739/ENSG00000169429	6
GO:0032488	GO:0032488	Cdc42 protein signal transduction	4/808	17/19623	0.00442062	0.0339282	0.0270303	ENSG00000104140/ENSG00000110245/ENSG00000118137/ENSG00000130203	4
GO:0032891	GO:0032891	negative regulation of organic acid transport	4/808	17/19623	0.00442062	0.0339282	0.0270303	ENSG00000137801/ENSG00000183044/ENSG00000186115/ENSG00000198648	4
GO:0043651	GO:0043651	linoleic acid metabolic process	4/808	17/19623	0.00442062	0.0339282	0.0270303	ENSG00000084207/ENSG00000134716/ENSG00000151726/ENSG00000243955	4
GO:0044241	GO:0044241	lipid digestion	4/808	17/19623	0.00442062	0.0339282	0.0270303	ENSG00000110243/ENSG00000118137/ENSG00000143921/ENSG00000158874	4
GO:1901569	GO:1901569	fatty acid derivative catabolic process	4/808	17/19623	0.00442062	0.0339282	0.0270303	ENSG00000161267/ENSG00000186115/ENSG00000186529/ENSG00000187048	4
GO:0060669	GO:0060669	embryonic placenta morphogenesis	5/808	27/19623	0.00443719	0.0339282	0.0270303	ENSG00000066468/ENSG00000149418/ENSG00000166145/ENSG00000167244/ENSG00000167642	5
GO:0090189	GO:0090189	regulation of branching involved in ureteric bud morphogenesis	5/808	27/19623	0.00443719	0.0339282	0.0270303	ENSG00000105329/ENSG00000125398/ENSG00000179222/ENSG00000184292/ENSG00000275410	5
GO:1902751	GO:1902751	positive regulation of cell cycle G2/M phase transition	5/808	27/19623	0.00443719	0.0339282	0.0270303	ENSG00000134057/ENSG00000135446/ENSG00000142192/ENSG00000170312/ENSG00000179051	5
GO:1990776	GO:1990776	response to angiotensin	5/808	27/19623	0.00443719	0.0339282	0.0270303	ENSG00000051523/ENSG00000094804/ENSG00000140575/ENSG00000163932/ENSG00000197122	5
GO:0060193	GO:0060193	positive regulation of lipase activity	8/808	64/19623	0.00460002	0.0351182	0.0279784	ENSG00000064547/ENSG00000066468/ENSG00000068078/ENSG00000091583/ENSG00000110243/ENSG00000118137/ENSG00000214274/ENSG00000234906	8
GO:0006775	GO:0006775	fat-soluble vitamin metabolic process	7/808	51/19623	0.00466847	0.0355852	0.0283504	ENSG00000137561/ENSG00000140465/ENSG00000145321/ENSG00000159228/ENSG00000160868/ENSG00000171903/ENSG00000186115	7
GO:1905954	GO:1905954	positive regulation of lipid localization	9/808	78/19623	0.00467884	0.0356087	0.0283691	ENSG00000005421/ENSG00000005471/ENSG00000084674/ENSG00000118785/ENSG00000130203/ENSG00000163932/ENSG00000186115/ENSG00000187048/ENSG00000263528	9
GO:0042133	GO:0042133	neurotransmitter metabolic process	15/808	171/19623	0.00480181	0.0364878	0.0290695	ENSG00000021826/ENSG00000100024/ENSG00000113492/ENSG00000123453/ENSG00000130707/ENSG00000130988/ENSG00000132837/ENSG00000136881/ENSG00000145692/ENSG00000147647/ENSG00000149124/ENSG00000171759/ENSG00000172482/ENSG00000176974/ENSG00000183044	15
GO:0060326	GO:0060326	cell chemotaxis	23/808	310/19623	0.00487487	0.0369854	0.0294659	ENSG00000057593/ENSG00000084207/ENSG00000103222/ENSG00000106538/ENSG00000113905/ENSG00000115009/ENSG00000121966/ENSG00000124875/ENSG00000128340/ENSG00000129988/ENSG00000134339/ENSG00000137801/ENSG00000148965/ENSG00000163735/ENSG00000163739/ENSG00000163932/ENSG00000164104/ENSG00000169429/ENSG00000173432/ENSG00000173511/ENSG00000173531/ENSG00000189334/ENSG00000275152	23
GO:1903053	GO:1903053	regulation of extracellular matrix organization	6/808	39/19623	0.00488501	0.0370049	0.0294815	ENSG00000075618/ENSG00000080618/ENSG00000105329/ENSG00000125398/ENSG00000163975/ENSG00000204580	6
GO:0015807	GO:0015807	L-amino acid transport	8/808	65/19623	0.00506095	0.0382031	0.030436	ENSG00000105281/ENSG00000110436/ENSG00000111371/ENSG00000118520/ENSG00000139514/ENSG00000168385/ENSG00000182902/ENSG00000188338	8
GO:0009127	GO:0009127	purine nucleoside monophosphate biosynthetic process	15/808	172/19623	0.00506664	0.0382031	0.030436	ENSG00000009950/ENSG00000067057/ENSG00000067225/ENSG00000100644/ENSG00000105329/ENSG00000106348/ENSG00000111674/ENSG00000136872/ENSG00000143627/ENSG00000156510/ENSG00000158571/ENSG00000165140/ENSG00000167588/ENSG00000170525/ENSG00000197444	15
GO:0009168	GO:0009168	purine ribonucleoside monophosphate biosynthetic process	15/808	172/19623	0.00506664	0.0382031	0.030436	ENSG00000009950/ENSG00000067057/ENSG00000067225/ENSG00000100644/ENSG00000105329/ENSG00000106348/ENSG00000111674/ENSG00000136872/ENSG00000143627/ENSG00000156510/ENSG00000158571/ENSG00000165140/ENSG00000167588/ENSG00000170525/ENSG00000197444	15
GO:0030879	GO:0030879	mammary gland development	14/808	156/19623	0.00517635	0.0388927	0.0309855	ENSG00000005471/ENSG00000066468/ENSG00000100644/ENSG00000105329/ENSG00000117601/ENSG00000118520/ENSG00000125398/ENSG00000129596/ENSG00000158125/ENSG00000163435/ENSG00000169083/ENSG00000173531/ENSG00000197122/ENSG00000204580	14
GO:0000083	GO:0000083	regulation of transcription involved in G1/S transition of mitotic cell cycle	5/808	28/19623	0.00522178	0.0388927	0.0309855	ENSG00000094804/ENSG00000101412/ENSG00000167513/ENSG00000171848/ENSG00000176890	5
GO:0006525	GO:0006525	arginine metabolic process	5/808	28/19623	0.00522178	0.0388927	0.0309855	ENSG00000021826/ENSG00000036473/ENSG00000118520/ENSG00000130707/ENSG00000161653	5
GO:0006735	GO:0006735	NADH regeneration	5/808	28/19623	0.00522178	0.0388927	0.0309855	ENSG00000067057/ENSG00000067225/ENSG00000111674/ENSG00000136872/ENSG00000143627	5
GO:0046835	GO:0046835	carbohydrate phosphorylation	5/808	28/19623	0.00522178	0.0388927	0.0309855	ENSG00000138030/ENSG00000156510/ENSG00000158571/ENSG00000170525/ENSG00000172456	5
GO:0051984	GO:0051984	positive regulation of chromosome segregation	5/808	28/19623	0.00522178	0.0388927	0.0309855	ENSG00000094804/ENSG00000126787/ENSG00000134057/ENSG00000167513/ENSG00000179051	5
GO:0061621	GO:0061621	canonical glycolysis	5/808	28/19623	0.00522178	0.0388927	0.0309855	ENSG00000067057/ENSG00000067225/ENSG00000111674/ENSG00000136872/ENSG00000143627	5
GO:0061718	GO:0061718	glucose catabolic process to pyruvate	5/808	28/19623	0.00522178	0.0388927	0.0309855	ENSG00000067057/ENSG00000067225/ENSG00000111674/ENSG00000136872/ENSG00000143627	5
GO:0048145	GO:0048145	regulation of fibroblast proliferation	10/808	94/19623	0.00529147	0.0393518	0.0313512	ENSG00000084207/ENSG00000094804/ENSG00000101412/ENSG00000105329/ENSG00000108175/ENSG00000134057/ENSG00000135446/ENSG00000145386/ENSG00000176170/ENSG00000197956	10
GO:0010675	GO:0010675	regulation of cellular carbohydrate metabolic process	12/808	125/19623	0.00547794	0.0405201	0.032282	ENSG00000004799/ENSG00000112293/ENSG00000116678/ENSG00000124713/ENSG00000130988/ENSG00000158571/ENSG00000165140/ENSG00000167244/ENSG00000173531/ENSG00000181649/ENSG00000197122/ENSG00000215644	12
GO:0090101	GO:0090101	negative regulation of transmembrane receptor protein serine/threonine kinase signaling pathway	12/808	125/19623	0.00547794	0.0405201	0.032282	ENSG00000095739/ENSG00000105329/ENSG00000107984/ENSG00000124225/ENSG00000134363/ENSG00000157240/ENSG00000168509/ENSG00000170801/ENSG00000180875/ENSG00000186174/ENSG00000187045/ENSG00000242265	12
GO:0006206	GO:0006206	pyrimidine nucleobase metabolic process	4/808	18/19623	0.00550079	0.0405201	0.032282	ENSG00000021826/ENSG00000119711/ENSG00000147647/ENSG00000176890	4
GO:0033189	GO:0033189	response to vitamin A	4/808	18/19623	0.00550079	0.0405201	0.032282	ENSG00000005471/ENSG00000118520/ENSG00000140465/ENSG00000176890	4
GO:0048261	GO:0048261	negative regulation of receptor-mediated endocytosis	4/808	18/19623	0.00550079	0.0405201	0.032282	ENSG00000103154/ENSG00000110245/ENSG00000130208/ENSG00000234906	4
GO:0007045	GO:0007045	cell-substrate adherens junction assembly	9/808	80/19623	0.00553399	0.0405201	0.032282	ENSG00000113905/ENSG00000130702/ENSG00000137801/ENSG00000140575/ENSG00000157227/ENSG00000158856/ENSG00000179051/ENSG00000197122/ENSG00000198728	9
GO:0031571	GO:0031571	mitotic G1 DNA damage checkpoint	9/808	80/19623	0.00553399	0.0405201	0.032282	ENSG00000075218/ENSG00000101412/ENSG00000116017/ENSG00000123374/ENSG00000124766/ENSG00000134057/ENSG00000159388/ENSG00000170312/ENSG00000185499	9
GO:0044819	GO:0044819	mitotic G1/S transition checkpoint	9/808	80/19623	0.00553399	0.0405201	0.032282	ENSG00000075218/ENSG00000101412/ENSG00000116017/ENSG00000123374/ENSG00000124766/ENSG00000134057/ENSG00000159388/ENSG00000170312/ENSG00000185499	9
GO:0048041	GO:0048041	focal adhesion assembly	9/808	80/19623	0.00553399	0.0405201	0.032282	ENSG00000113905/ENSG00000130702/ENSG00000137801/ENSG00000140575/ENSG00000157227/ENSG00000158856/ENSG00000179051/ENSG00000197122/ENSG00000198728	9
GO:0006778	GO:0006778	porphyrin-containing compound metabolic process	6/808	40/19623	0.005551	0.0405201	0.032282	ENSG00000106927/ENSG00000110169/ENSG00000140465/ENSG00000140505/ENSG00000241635/ENSG00000244474	6
GO:0008156	GO:0008156	negative regulation of DNA replication	6/808	40/19623	0.005551	0.0405201	0.032282	ENSG00000094804/ENSG00000105329/ENSG00000108055/ENSG00000112312/ENSG00000163191/ENSG00000182156	6
GO:0071364	GO:0071364	cellular response to epidermal growth factor stimulus	6/808	40/19623	0.005551	0.0405201	0.032282	ENSG00000084207/ENSG00000108821/ENSG00000125398/ENSG00000127831/ENSG00000140575/ENSG00000166508	6
GO:0051785	GO:0051785	positive regulation of nuclear division	8/808	66/19623	0.00555638	0.0405201	0.032282	ENSG00000105329/ENSG00000126787/ENSG00000137804/ENSG00000146670/ENSG00000163235/ENSG00000167244/ENSG00000167513/ENSG00000175063	8
GO:0030258	GO:0030258	lipid modification	22/808	296/19623	0.00569937	0.0414576	0.0330289	ENSG00000004799/ENSG00000066468/ENSG00000068078/ENSG00000101323/ENSG00000110243/ENSG00000113790/ENSG00000116882/ENSG00000118137/ENSG00000130203/ENSG00000130208/ENSG00000138115/ENSG00000140284/ENSG00000140465/ENSG00000141934/ENSG00000158874/ENSG00000160868/ENSG00000162365/ENSG00000163586/ENSG00000166743/ENSG00000168306/ENSG00000176170/ENSG00000197122	22
GO:0048144	GO:0048144	fibroblast proliferation	10/808	95/19623	0.0057019	0.0414576	0.0330289	ENSG00000084207/ENSG00000094804/ENSG00000101412/ENSG00000105329/ENSG00000108175/ENSG00000134057/ENSG00000135446/ENSG00000145386/ENSG00000176170/ENSG00000197956	10
GO:0090092	GO:0090092	regulation of transmembrane receptor protein serine/threonine kinase signaling pathway	19/808	243/19623	0.00578608	0.0419218	0.0333987	ENSG00000005884/ENSG00000018408/ENSG00000095739/ENSG00000105329/ENSG00000107984/ENSG00000120057/ENSG00000124225/ENSG00000134363/ENSG00000134986/ENSG00000137801/ENSG00000157240/ENSG00000168509/ENSG00000168743/ENSG00000170801/ENSG00000171236/ENSG00000180875/ENSG00000186174/ENSG00000187045/ENSG00000242265	19
GO:0051017	GO:0051017	actin filament bundle assembly	14/808	158/19623	0.00578634	0.0419218	0.0333987	ENSG00000006611/ENSG00000070087/ENSG00000075618/ENSG00000092820/ENSG00000106683/ENSG00000117632/ENSG00000118137/ENSG00000127831/ENSG00000128298/ENSG00000158856/ENSG00000167711/ENSG00000184292/ENSG00000197122/ENSG00000277443	14
GO:0035987	GO:0035987	endodermal cell differentiation	7/808	53/19623	0.00579149	0.0419218	0.0333987	ENSG00000091136/ENSG00000100985/ENSG00000107984/ENSG00000109072/ENSG00000157227/ENSG00000204262/ENSG00000275410	7
GO:0051592	GO:0051592	response to calcium ion	12/808	126/19623	0.00583455	0.042171	0.0335973	ENSG00000096433/ENSG00000112293/ENSG00000114346/ENSG00000137801/ENSG00000140575/ENSG00000157103/ENSG00000158856/ENSG00000168615/ENSG00000171557/ENSG00000171560/ENSG00000171564/ENSG00000214078	12
GO:0044783	GO:0044783	G1 DNA damage checkpoint	9/808	81/19623	0.00600446	0.0432711	0.0344737	ENSG00000075218/ENSG00000101412/ENSG00000116017/ENSG00000123374/ENSG00000124766/ENSG00000134057/ENSG00000159388/ENSG00000170312/ENSG00000185499	9
GO:0051851	GO:0051851	modification by host of symbiont morphology or physiology	9/808	81/19623	0.00600446	0.0432711	0.0344737	ENSG00000105707/ENSG00000108055/ENSG00000118520/ENSG00000122194/ENSG00000130203/ENSG00000132703/ENSG00000165471/ENSG00000173599/ENSG00000180210	9
GO:0071384	GO:0071384	cellular response to corticosteroid stimulus	8/808	67/19623	0.00608792	0.0436351	0.0347637	ENSG00000005471/ENSG00000084207/ENSG00000100889/ENSG00000105329/ENSG00000118520/ENSG00000124253/ENSG00000132386/ENSG00000241635	8
GO:0036314	GO:0036314	response to sterol	5/808	29/19623	0.00609963	0.0436351	0.0347637	ENSG00000057593/ENSG00000105329/ENSG00000112293/ENSG00000167910/ENSG00000186480	5
GO:0061615	GO:0061615	glycolytic process through fructose-6-phosphate	5/808	29/19623	0.00609963	0.0436351	0.0347637	ENSG00000067057/ENSG00000067225/ENSG00000111674/ENSG00000136872/ENSG00000143627	5
GO:0061620	GO:0061620	glycolytic process through glucose-6-phosphate	5/808	29/19623	0.00609963	0.0436351	0.0347637	ENSG00000067057/ENSG00000067225/ENSG00000111674/ENSG00000136872/ENSG00000143627	5
GO:0071634	GO:0071634	regulation of transforming growth factor beta production	5/808	29/19623	0.00609963	0.0436351	0.0347637	ENSG00000100644/ENSG00000104341/ENSG00000137801/ENSG00000167711/ENSG00000272398	5
GO:0035821	GO:0035821	modification of morphology or physiology of other organism	15/808	176/19623	0.0062468	0.0446226	0.0355504	ENSG00000105329/ENSG00000105707/ENSG00000108055/ENSG00000113600/ENSG00000113905/ENSG00000118520/ENSG00000122194/ENSG00000130203/ENSG00000132703/ENSG00000163631/ENSG00000165471/ENSG00000173599/ENSG00000176890/ENSG00000180210/ENSG00000182481	15
GO:0090322	GO:0090322	regulation of superoxide metabolic process	6/808	41/19623	0.00628097	0.0448012	0.0356927	ENSG00000051523/ENSG00000084207/ENSG00000105329/ENSG00000105852/ENSG00000130988/ENSG00000163932	6
GO:0060443	GO:0060443	mammary gland morphogenesis	7/808	54/19623	0.00642329	0.0457495	0.0364482	ENSG00000066468/ENSG00000105329/ENSG00000118520/ENSG00000163435/ENSG00000169083/ENSG00000197122/ENSG00000204580	7
GO:0009165	GO:0009165	nucleotide biosynthetic process	27/808	392/19623	0.00654433	0.0465438	0.037081	ENSG00000009950/ENSG00000035862/ENSG00000067057/ENSG00000067225/ENSG00000100644/ENSG00000100714/ENSG00000105329/ENSG00000106348/ENSG00000111674/ENSG00000130203/ENSG00000132329/ENSG00000136872/ENSG00000138801/ENSG00000143627/ENSG00000153086/ENSG00000156510/ENSG00000158571/ENSG00000162882/ENSG00000165140/ENSG00000166741/ENSG00000167588/ENSG00000170525/ENSG00000171848/ENSG00000176890/ENSG00000176974…	27
GO:0071158	GO:0071158	positive regulation of cell cycle arrest	10/808	97/19623	0.00659698	0.0468501	0.037325	ENSG00000075218/ENSG00000101412/ENSG00000105329/ENSG00000116017/ENSG00000123374/ENSG00000124766/ENSG00000134057/ENSG00000159388/ENSG00000170312/ENSG00000185499	10
GO:0002713	GO:0002713	negative regulation of B cell mediated immunity	3/808	10/19623	0.00671678	0.0472204	0.0376201	ENSG00000123838/ENSG00000123843/ENSG00000129654	3
GO:0002890	GO:0002890	negative regulation of immunoglobulin mediated immune response	3/808	10/19623	0.00671678	0.0472204	0.0376201	ENSG00000123838/ENSG00000123843/ENSG00000129654	3
GO:0006570	GO:0006570	tyrosine metabolic process	3/808	10/19623	0.00671678	0.0472204	0.0376201	ENSG00000113924/ENSG00000158104/ENSG00000198650	3
GO:0042758	GO:0042758	long-chain fatty acid catabolic process	3/808	10/19623	0.00671678	0.0472204	0.0376201	ENSG00000186115/ENSG00000186529/ENSG00000187048	3
GO:0046951	GO:0046951	ketone body biosynthetic process	3/808	10/19623	0.00671678	0.0472204	0.0376201	ENSG00000083807/ENSG00000134240/ENSG00000161267	3
[truncated: 23 more rows]

## Sheet: Supplementary Table 6
Supplementary Table 6: KEGG pathways of 924 RNA phenotype-related DEGs in TCGA-HBM cohorts
[truncated: 46 more rows]

## Sheet: Supplementary Table 7
Supplementary Table 7: Group information of samples in TCGA-HBM cohorts
[truncated: 404 more rows]

[truncated: 8 more sheets: Supplementary Table 8, Supplementary Table 9, Supplementary Table 10, Supplementary Table 11, Supplementary Table 12, Supplementary Table 13, Supplementary Table 14, Supplementary Table 15]
